# Supplementary material for: Comparison of the blood, bone marrow, and cerebrospinal fluid metabolomes in children with b-cell acute lymphoblastic leukemia
Source: Sci Rep. 2021 Oct 4;11:19613. doi: 10.1038/s41598-021-99147-6 (PMC8490393; doi:10.1038/s41598-021-99147-6)
Supplement: Supplementary file 1 — Supplementary Information. [file 41598_2021_99147_MOESM1_ESM.xlsx]

## Sheet: Bibliographic information
Manuscript title:	Comparison of the blood, bone marrow, and cerebrospinal fluid metabolomes in chidlren with B-cell acute lymphoblastic leukemia
Authors:	Jeremy M. Schraw, J.P. Woodhouse, Melanie B. Bernhardt, Olga A. Taylor, Terzah M. Horton, Michael E. Scheurer, M. Fatih Okcu, Karen R. Rabin, Philip J. Lupo, Austin L. Brown

## Sheet: Table 1. Blood-Marrow
Supplementary Table 1. Correlation Statistics, Chemical Identifiers, and LC-MS Data for Metabolites Detected in Plasma and Bone Marrow Supernatant from 3 or More Patients, Sorted by Q-Value.
Compound	Class	Retention index	Mass	Spearman's rho	p-value (unadjusted)	q-value (adjusted)	PubChem ID	KEGG ID	HMDB ID
1,2-dilinoleoyl-GPC (18:2/18:2)	Lipid	2006	782.569	0.951515	<0.001	<0.001	5288075	NA	HMDB08138
1,2-dipalmitoyl-GPC (16:0/16:0)	Lipid	2365	734.569	0.951515	<0.001	<0.001	452110	NA	HMDB00564
1-(1-enyl-palmitoyl)-2-oleoyl-GPE (P-16:0/18:1)*	Lipid	2600	702.543	0.951515	<0.001	<0.001	NA	NA	HMDB11342
1-linolenoyl-GPC (18:3)*	Lipid	1410	518.324	1	<0.001	<0.001	NA	NA	HMDB10388
1-linoleoyl-2-linolenoyl-GPC (18:2/18:3)*	Lipid	1939	780.554	0.975758	<0.001	<0.001	NA	NA	HMDB08141
1-palmitoleoyl-2-linolenoyl-GPC (16:1/18:3)*	Lipid	1850	754.538	0.987879	<0.001	<0.001	NA	NA	HMDB08008
1-palmitoleoyl-2-linoleoyl-GPC (16:1/18:2)*	Lipid	2003	756.554	0.951515	<0.001	<0.001	NA	NA	HMDB08006
1-palmitoyl-2-alpha-linolenoyl-GPC (16:0/18:3n3)*	Lipid	2034	756.554	0.987879	<0.001	<0.001	NA	NA	HMDB07975
1-palmitoyl-2-arachidonoyl-GPI (16:0/20:4)*	Lipid	2567	876.56	0.939394	<0.001	<0.001	NA	NA	HMDB09789
1-palmitoyl-2-linoleoyl-GPC (16:0/18:2)	Lipid	2160	758.569	0.975758	<0.001	<0.001	5287971	NA	HMDB07973
1-palmitoyl-2-oleoyl-GPC (16:0/18:1)	Lipid	2358	760.585	0.963636	<0.001	<0.001	6436017	NA	HMDB07972
1-palmitoyl-2-palmitoleoyl-GPC (16:0/16:1)*	Lipid	2160	732.554	1	<0.001	<0.001	NA	NA	HMDB07969
1-stearoyl-2-linoleoyl-GPC (18:0/18:2)*	Lipid	2380	786.601	0.975758	<0.001	<0.001	NA	NA	HMDB08039
3,5-dichloro-2,6-dihydroxybenzoic acid	Xenobiotics	693	220.941	0.939394	<0.001	<0.001	NA	NA	NA
3-aminoisobutyrate	Nucleotide	2190	104.071	0.975758	<0.001	<0.001	64956	C05145	HMDB03911
androstenediol (3beta,17beta) disulfate (1)	Lipid	3740	224.062	0.963636	<0.001	<0.001	87120982	C04295	HMDB03818
campesterol	Lipid	2873	383.367	0.951515	<0.001	<0.001	173183	C01789	HMDB02869
carotene diol (3)	Cofactors and Vitamins	1948	568.428	0.951515	<0.001	<0.001	NA	NA	NA
deoxycholic acid glucuronide	Lipid	4800	567.317	0.951515	<0.001	<0.001	NA	NA	NA
dihomo-linolenoylcarnitine (C20:3n3 or 6)*	Lipid	1392	450.358	0.951515	<0.001	<0.001	NA	NA	NA
dimethylglycine	Amino Acid	1104	104.071	0.975758	<0.001	<0.001	673	C01026	HMDB00092
homoarginine	Amino Acid	2882	189.135	0.987879	<0.001	<0.001	9085	C01924	HMDB00670
homostachydrine*	Xenobiotics	1750	158.118	0.951515	<0.001	<0.001	441447	C08283	HMDB33433
lactosyl-N-palmitoyl-sphingosine (d18:1/16:0)	Lipid	2527	862.625	0.939394	<0.001	<0.001	NA	NA	NA
lignoceroylcarnitine (C24)*	Lipid	1603	512.467	0.939394	<0.001	<0.001	NA	NA	NA
N,N,N-trimethyl-5-aminovalerate	Amino Acid	2186	160.133	0.975758	<0.001	<0.001	14274897	NA	NA
N-acetyl-2-aminooctanoate*	Lipid	3943	200.129	0.951515	<0.001	<0.001	95555	NA	HMDB59745
N-methylproline	Amino Acid	1335	130.086	0.963636	<0.001	<0.001	557	NA	NA
N-stearoyl-sphingosine (d18:1/18:0)*	Lipid	3392	566.551	0.951515	<0.001	<0.001	5283565	NA	HMDB04950
N1-Methyl-2-pyridone-5-carboxamide	Cofactors and Vitamins	1250	153.066	0.975758	<0.001	<0.001	69698	C05842	HMDB04193
piperine	Xenobiotics	1168	286.144	0.963636	<0.001	<0.001	638024	C03882	HMDB29377
S-methylcysteine	Amino Acid	880	134.028	0.951515	<0.001	<0.001	24417	NA	HMDB02108
sphingomyelin (d18:0/18:0, d19:0/17:0)*	Lipid	2362	733.622	0.963636	<0.001	<0.001	NA	NA	HMDB12087
stachydrine	Xenobiotics	1440	144.102	0.939394	<0.001	<0.001	115244	C10172	HMDB04827
threonine	Amino Acid	1514	120.066	0.939394	<0.001	<0.001	6288	C00188	HMDB00167
tiglyl carnitine (C5)	Amino Acid	2962	244.154	0.951515	<0.001	<0.001	22833596	NA	HMDB02366
tryptophan betaine	Amino Acid	2673	247.144	0.963636	<0.001	<0.001	442106	C09213	HMDB61115
ximenoylcarnitine (C26:1)*	Lipid	1607	538.483	0.975758	<0.001	<0.001	NA	NA	NA
dehydroepiandrosterone sulfate (DHEA-S)	Lipid	4745	367.159	0.987097	<0.001	<0.001	12594	C04555	HMDB01032
arachidonoylcarnitine (C20:4)	Lipid	1353	448.342	0.978728	<0.001	<0.001	NA	NA	NA
p-cresol glucuronide*	Amino Acid	2420	283.082	0.974194	<0.001	<0.001	154035	NA	HMDB11686
4-vinylphenol sulfate	Xenobiotics	3320	199.007	1	<0.001	8.67399e-05	6426766	C05627	HMDB62775
glycodeoxycholate 3-sulfate	Lipid	4875	263.628	0.953863	<0.001	0.000288167	NA	NA	NA
theophylline	Xenobiotics	2356.9	179.058	1	<0.001	0.000745175	2153	C07130	HMDB01889
3-carboxy-4-methyl-5-propyl-2-furanpropanoate (CMPF)	Lipid	2800	239.093	0.938721	5.72699e-05	0.000841231	123979	NA	HMDB61112
1-(1-enyl-stearoyl)-2-linoleoyl-GPE (P-18:0/18:2)*	Lipid	2633	728.559	0.927273	0.000130162	0.00165456	NA	NA	HMDB11376
1-stearoyl-2-oleoyl-GPC (18:0/18:1)	Lipid	2644	788.616	0.927273	0.000130162	0.00165456	NA	NA	HMDB08038
2-hydroxybutyrate/2-hydroxyisobutyrate	Amino Acid	1258	103.04	0.927273	0.000130162	0.00165456	440864;11671	NA	NA
ceramide (d18:1/14:0, d16:1/16:0)*	Lipid	2477	510.488	0.927273	0.000130162	0.00165456	NA	NA	NA
glycoursodeoxycholic acid sulfate (1)	Lipid	4309	263.628	0.927273	0.000130162	0.00165456	NA	NA	NA
indoleacetate	Amino Acid	2200	174.056	0.927273	0.000130162	0.00165456	802	C00954	HMDB00197
phenol sulfate	Amino Acid	2156	172.991	0.927273	0.000130162	0.00165456	74426	C02180	HMDB60015
theobromine	Xenobiotics	1600	181.072	0.966667	0.000165344	0.00206212	5429	C07480	HMDB02825
glyco-beta-muricholate	Lipid	4762	464.302	0.91773	0.000181306	0.00221932	NA	NA	NA
indoleacetoylcarnitine*	Amino Acid	3114	319.165	0.914179	0.000213749	0.002523	NA	NA	NA
N-carbamoylaspartate	Nucleotide	795	177.051	0.914352	0.000212083	0.002523	93072	C00438	HMDB00828
5alpha-pregnan-3beta,20alpha-diol disulfate	Lipid	3962	239.085	0.904654	0.00032182	0.00373198	NA	NA	NA
N4-acetylsulfamethoxazole*	Xenobiotics	2489	294.055	0.95	0.000352734	0.00401995	65280	C13061,D01601	HMDB13854
glycosyl-N-(2-hydroxynervonoyl)-sphingosine (d18:1/24:1(2OH))*	Lipid	3839	826.677	0.8997	0.000391674	0.00438807	NA	NA	NA
1-(1-enyl-stearoyl)-2-arachidonoyl-GPE (P-18:0/20:4)*	Lipid	2511	752.559	0.915152	0.000466722	0.00467429	9547058	NA	HMDB05779
4-methylcatechol sulfate	Xenobiotics	2665	203.002	0.915152	0.000466722	0.00467429	NA	NA	NA
adipoylcarnitine (C6-DC)	Lipid	2570	290.16	0.915152	0.000466722	0.00467429	71296139	NA	HMDB61677
glycosyl ceramide (d18:1/20:0, d16:1/22:0)*	Lipid	3414	756.635	0.915152	0.000466722	0.00467429	NA	NA	NA
N-acetylarginine	Amino Acid	2245	217.13	0.915152	0.000466722	0.00467429	67427	C02562	HMDB04620
oleoylcarnitine (C18)	Lipid	1423	426.358	0.915152	0.000466722	0.00467429	6441392	NA	HMDB05065
pipecolate	Amino Acid	2200	130.086	0.915152	0.000466722	0.00467429	849	C00408	HMDB00070
1-ribosyl-imidazoleacetate*	Amino Acid	2006	259.092	0.887625	0.000607926	0.00599759	5117448	C05131	HMDB02331
palmitoyl-oleoyl-glycerol (16:0/18:1) [2]*	Lipid	3695	612.556	0.88476	0.00066994	0.00651221	NA	C13861	HMDB07102
1-oleoyl-GPI (18:1)	Lipid	5599	597.304	0.90303	0.000880225	0.00736492	NA	NA	NA
2,3-dihydroxy-2-methylbutyrate	Amino Acid	1318	133.051	0.90303	0.000880225	0.00736492	301941	NA	HMDB29576
2-piperidinone	Xenobiotics	1675	100.076	0.90303	0.000880225	0.00736492	12665	NA	HMDB11749
hexanoylglutamine	Lipid	2780	243.135	0.878049	0.000833121	0.00736492	NA	NA	NA
isoursodeoxycholate sulfate (1)	Lipid	4082	235.118	0.877367	0.000851188	0.00736492	NA	NA	NA
N-acetylcitrulline	Amino Acid	1010	218.113	0.90303	0.000880225	0.00736492	656979	C15532	HMDB00856
N-palmitoyl-sphinganine (d18:0/16:0)	Lipid	3090	540.535	0.90303	0.000880225	0.00736492	5283572	NA	HMDB11760
N-palmitoyl-sphingosine (d18:1/16:0)	Lipid	2893	538.519	0.90303	0.000880225	0.00736492	5283564	NA	HMDB04949
N2-acetyl,N6-methyllysine	Amino Acid	2168	203.139	0.90303	0.000880225	0.00736492	NA	NA	NA
p-cresol sulfate	Xenobiotics	2890	187.007	0.90303	0.000880225	0.00736492	4615423	NA	HMDB11635
sphingomyelin (d18:1/19:0, d19:1/18:0)*	Lipid	2330	745.622	0.90303	0.000880225	0.00736492	NA	NA	NA
3beta-hydroxy-5-cholestenoate	Lipid	5398	415.322	0.875384	0.000905326	0.00748025	165511	C17333	NA
glycolithocholate sulfate*	Lipid	5011	255.631	0.870472	0.00105023	0.00857036	72222	C11301	HMDB02639
pregnenetriol disulfate*	Lipid	3504	246.075	0.86702	0.00116166	0.00936409	NA	NA	NA
1-(1-enyl-palmitoyl)-2-arachidonoyl-GPE (P-16:0/20:4)*	Lipid	2270	724.528	0.890909	0.00138027	0.00970592	NA	NA	HMDB11352
1-oleoyl-GPE (18:1)	Lipid	1554	480.308	0.890909	0.00138027	0.00970592	9547071	NA	HMDB11506
1-palmitoyl-2-arachidonoyl-GPC (16:0/20:4n6)	Lipid	2091	782.569	0.890909	0.00138027	0.00970592	10747814	NA	HMDB07982
1-stearoyl-2-arachidonoyl-GPC (18:0/20:4)	Lipid	2300	810.601	0.890909	0.00138027	0.00970592	16219824	NA	HMDB08048
1-stearoyl-2-linoleoyl-GPI (18:0/18:2)	Lipid	3185	880.591	0.890909	0.00138027	0.00970592	NA	NA	HMDB09809
2-palmitoleoyl-GPC* (16:1)*	Lipid	1425	494.324	0.890909	0.00138027	0.00970592	NA	NA	HMDB10383
carnitine	Lipid	1978	162.113	0.890909	0.00138027	0.00970592	10917	C00318	HMDB00062
dihomo-linoleoylcarnitine (C20:2)*	Lipid	1436	452.373	0.890909	0.00138027	0.00970592	NA	NA	NA
imidazole propionate	Amino Acid	2263	141.066	0.890909	0.00138027	0.00970592	70630	NA	HMDB02271
linolenoylcarnitine (C18:3)*	Lipid	1310	422.327	0.890909	0.00138027	0.00970592	NA	NA	NA
methyl-4-hydroxybenzoate sulfate	Xenobiotics	2873	230.997	0.890909	0.00138027	0.00970592	NA	NA	NA
pyruvate	Carbohydrate	1083	87.0088	0.890909	0.00138027	0.00970592	1060	C00022	HMDB00243
oleoyl-oleoyl-glycerol (18:1/18:1) [2]*	Lipid	3695	638.572	0.859856	0.00142006	0.00988062	NA	NA	HMDB07218
gamma-CEHC glucuronide*	Cofactors and Vitamins	2500	439.161	0.853004	0.00170396	0.0117325	NA	NA	NA
(R)-3-hydroxybutyrylcarnitine	Lipid	2400	248.149	0.878788	0.00197706	0.0119893	53481617	NA	HMDB13127
1-(1-enyl-stearoyl)-2-oleoyl-GPE (P-18:0/18:1)	Lipid	2950	730.574	0.878788	0.00197706	0.0119893	NA	NA	HMDB11375
1-myristoyl-2-palmitoyl-GPC (14:0/16:0)	Lipid	2147	706.538	0.878788	0.00197706	0.0119893	129657	NA	HMDB07869
1-oleoyl-2-linoleoyl-GPE (18:1/18:2)*	Lipid	2270	742.538	0.878788	0.00197706	0.0119893	9546753	NA	HMDB05349
1-palmitoyl-2-linoleoyl-GPE (16:0/18:2)	Lipid	2275	716.523	0.878788	0.00197706	0.0119893	9546747	NA	HMDB05322
1-palmitoyl-2-oleoyl-GPI (16:0/18:1)*	Lipid	3140	854.575	0.878788	0.00197706	0.0119893	NA	NA	HMDB09783
4-allylphenol sulfate	Xenobiotics	3805	213.023	0.878788	0.00197706	0.0119893	NA	NA	NA
7-HOCA	Lipid	5288.1	429.301	0.878788	0.00197706	0.0119893	3081085	C17337	HMDB12458
asparagine	Amino Acid	1225	133.061	0.878788	0.00197706	0.0119893	6267	C00152	HMDB00168
butyrylcarnitine (C4)	Lipid	2860	232.154	0.878788	0.00197706	0.0119893	439829	C02862	HMDB02013
deoxycarnitine	Lipid	2052	146.118	0.878788	0.00197706	0.0119893	134	C01181	HMDB01161
orotate	Nucleotide	1638.1	155.01	0.878788	0.00197706	0.0119893	967	C00295	HMDB00226
sphingomyelin (d18:1/20:1, d18:2/20:0)*	Lipid	2383	757.622	0.878788	0.00197706	0.0119893	NA	NA	NA
N-stearoyltaurine	Lipid	5782	390.268	0.846732	0.00199796	0.0120059	168274	NA	NA
1,5-anhydroglucitol (1,5-AG)	Carbohydrate	802	163.061	0.866667	0.00268142	0.0146481	64960	C07326	HMDB02712
1-linoleoyl-GPE (18:2)*	Lipid	1482	478.293	0.866667	0.00268142	0.0146481	52925130	NA	HMDB11507
1-palmitoyl-2-stearoyl-GPC (16:0/18:0)	Lipid	2653	762.601	0.866667	0.00268142	0.0146481	NA	NA	HMDB07970
1-stearoyl-2-oleoyl-GPI (18:0/18:1)*	Lipid	3711	882.607	0.866667	0.00268142	0.0146481	NA	NA	NA
beta-cryptoxanthin	Cofactors and Vitamins	2560	552.433	0.866667	0.00268142	0.0146481	6384256	NA	HMDB33844
hydantoin-5-propionate	Amino Acid	2080	171.041	0.866667	0.00268142	0.0146481	782	C05565	HMDB01212
hydroxypalmitoyl sphingomyelin (d18:1/16:0(OH))	Lipid	2056	719.57	0.866667	0.00268142	0.0146481	NA	NA	NA
myristoylcarnitine (C14)	Lipid	1350	372.311	0.866667	0.00268142	0.0146481	6426854	NA	HMDB05066
phenylacetylcarnitine	Peptide	3092	280.154	0.866667	0.00268142	0.0146481	101724840	NA	NA
phenylacetylglutamine	Peptide	2330	263.104	0.866667	0.00268142	0.0146481	92258	C04148	HMDB06344
stearoyl sphingomyelin (d18:1/18:0)	Lipid	2400	731.606	0.866667	0.00268142	0.0146481	6453725	C00550	HMDB01348
caffeine	Xenobiotics	2106	195.088	0.964286	0.00277778	0.0149277	2519	C07481	HMDB01847
sulfamethoxazole	Xenobiotics	1941	252.045	0.964286	0.00277778	0.0149277	5329	D00285,C07315,D00447	HMDB15150
1-(1-enyl-palmitoyl)-2-palmitoyl-GPC (P-16:0/16:0)*	Lipid	2454	718.574	0.854545	0.00350474	0.0170341	11146967	NA	HMDB11206
argininate*	Amino Acid	2150	176.103	0.854545	0.00350474	0.0170341	160437	NA	HMDB03148
behenoyl dihydrosphingomyelin (d18:0/22:0)*	Lipid	3150	789.684	0.854545	0.00350474	0.0170341	NA	NA	HMDB12091
cholesterol	Lipid	2707	369.352	0.854545	0.00350474	0.0170341	11025495	C00187	HMDB00067
gamma-tocopherol/beta-tocopherol	Cofactors and Vitamins	2384	416.364	0.854545	0.00350474	0.0170341	NA	NA	NA
glycosyl ceramide (d18:2/24:1, d18:1/24:2)*	Lipid	3380	808.666	0.854545	0.00350474	0.0170341	NA	NA	NA
N2-acetyl,N6,N6-dimethyllysine	Amino Acid	2172	217.155	0.854545	0.00350474	0.0170341	NA	NA	NA
N6-methyllysine	Amino Acid	2831	161.129	0.854545	0.00350474	0.0170341	164795	C02728	HMDB02038
palmitoyl-linoleoyl-glycerol (16:0/18:2) [2]*	Lipid	3197	610.54	0.854545	0.00350474	0.0170341	NA	NA	HMDB07103
palmitoylcarnitine (C16)	Lipid	1425	400.342	0.854545	0.00350474	0.0170341	461	C02990	HMDB00222
perfluorooctanesulfonate (PFOS)	Xenobiotics	5233	498.93	0.854545	0.00350474	0.0170341	74483	C18142	HMDB59586
pyridoxate	Cofactors and Vitamins	2185	182.046	0.854545	0.00350474	0.0170341	6723	C00847	HMDB00017
tyramine O-sulfate	Amino Acid	1565	216.034	0.826174	0.00321992	0.0170341	153005	NA	HMDB06409
palmitoyl-arachidonoyl-glycerol (16:0/20:4) [2]*	Lipid	3015	634.54	0.821065	0.00359188	0.0173302	NA	NA	HMDB07112
3-hydroxyoleoylcarnitine	Lipid	1406	442.353	0.816603	0.00394116	0.0188776	NA	NA	NA
1-linoleoyl-GPI* (18:2)*	Lipid	5494	595.289	0.842424	0.00445903	0.0193909	NA	NA	NA
1-palmitoleoyl-GPC* (16:1)*	Lipid	1450	494.324	0.842424	0.00445903	0.0193909	24779461	NA	HMDB10383
2R,3R-dihydroxybutyrate	Lipid	1543	119.035	0.842424	0.00445903	0.0193909	13120901	NA	HMDB00498
glycosyl-N-palmitoyl-sphingosine (d18:1/16:0)	Lipid	2623	700.572	0.842424	0.00445903	0.0193909	NA	NA	NA
linoleoyl-arachidonoyl-glycerol (18:2/20:4) [2]*	Lipid	2650	658.54	0.842424	0.00445903	0.0193909	NA	NA	HMDB07257
linoleoylcarnitine (C18:2)*	Lipid	1430	424.342	0.842424	0.00445903	0.0193909	6450015	NA	HMDB06469
lysine	Amino Acid	2850	147.113	0.842424	0.00445903	0.0193909	5962	C00047	HMDB00182
methionine sulfone	Amino Acid	1250	182.048	0.842424	0.00445903	0.0193909	69961	NA	NA
N6,N6-dimethyllysine	Amino Acid	2831	175.144	0.842424	0.00445903	0.0193909	193344	C05545	HMDB13287
octadecenedioate (C18:1-DC)*	Lipid	4875	311.223	0.842424	0.00445903	0.0193909	NA	NA	NA
oleoyl-arachidonoyl-glycerol (18:1/20:4) [2]*	Lipid	2990	660.556	0.842424	0.00445903	0.0193909	NA	NA	HMDB07228
sphingomyelin (d18:1/20:2, d18:2/20:1, d16:1/22:2)*	Lipid	2039	755.606	0.842424	0.00445903	0.0193909	NA	NA	NA
sphingosine	Lipid	1393	300.29	0.842424	0.00445903	0.0193909	5353955	C00319	HMDB00252
tridecenedioate (C13:1-DC)*	Lipid	3051	241.144	0.842424	0.00445903	0.0193909	NA	NA	NA
thymol sulfate	Xenobiotics	4410	229.054	0.866667	0.00450838	0.0194774	NA	C09908	HMDB01878
sulfate of piperine metabolite C16H19NO3 (2)*	Xenobiotics	4112	352.086	0.904762	0.00456349	0.0195875	NA	NA	NA
linoleoyl-arachidonoyl-glycerol (18:2/20:4) [1]*	Lipid	2590	658.54	0.803741	0.00508358	0.021679	NA	NA	HMDB07257
taurochenodeoxycholic acid 3-sulfate	Lipid	4809	288.62	0.803096	0.00514652	0.0218067	NA	NA	HMDB02486
1-(1-enyl-palmitoyl)-2-palmitoleoyl-GPC (P-16:0/16:1)*	Lipid	2218	716.559	0.830303	0.0055568	0.0219943	NA	NA	HMDB11207
1-arachidonoyl-GPC* (20:4)*	Lipid	1460	544.34	0.830303	0.0055568	0.0219943	NA	C05208	HMDB10395
1-palmitoyl-2-oleoyl-GPE (16:0/18:1)	Lipid	2509	718.538	0.830303	0.0055568	0.0219943	5283496	NA	HMDB05320
2-hydroxy-3-methylvalerate	Amino Acid	1800	131.071	0.830303	0.0055568	0.0219943	164623	NA	HMDB00317
catechol sulfate	Xenobiotics	1906	188.986	0.830303	0.0055568	0.0219943	3083879	NA	HMDB59724
ceramide (d18:1/20:0, d16:1/22:0, d20:1/18:0)*	Lipid	3920	594.582	0.830303	0.0055568	0.0219943	NA	NA	NA
cerotoylcarnitine (C26)*	Lipid	1649	540.499	0.830303	0.0055568	0.0219943	NA	NA	HMDB06347
eicosenedioate (C20:1-DC)*	Lipid	5095	339.254	0.830303	0.0055568	0.0219943	NA	NA	NA
eicosenoylcarnitine (C20:1)*	Lipid	1484	454.389	0.830303	0.0055568	0.0219943	NA	NA	NA
trigonelline (N'-methylnicotinate)	Cofactors and Vitamins	1388	138.055	0.830303	0.0055568	0.0219943	5570	C01004	HMDB00875
urate	Nucleotide	757.1	167.021	0.830303	0.0055568	0.0219943	1175	C00366	HMDB00289
2-aminooctanoate	Lipid	3385	158.119	0.794138	0.00607802	0.0239141	69522	NA	HMDB00991
octadecenedioylcarnitine (C18:1-DC)*	Lipid	1180	456.332	0.791471	0.00637708	0.0249423	NA	NA	NA
1-linoleoyl-2-arachidonoyl-GPC (18:2/20:4n6)*	Lipid	1969	806.569	0.818182	0.00681113	0.0257266	NA	NA	HMDB08147
4-hydroxychlorothalonil	Xenobiotics	4427	244.908	0.818182	0.00681113	0.0257266	34217	NA	NA
alpha-hydroxyisovalerate	Amino Acid	1052	117.056	0.818182	0.00681113	0.0257266	99823	NA	HMDB00407
betaine	Amino Acid	1064	118.086	0.818182	0.00681113	0.0257266	247	C00719	HMDB00043
glycosyl-N-stearoyl-sphingosine (d18:1/18:0)	Lipid	3053	728.604	0.818182	0.00681113	0.0257266	NA	NA	NA
lactosyl-N-nervonoyl-sphingosine (d18:1/24:1)*	Lipid	3778	972.735	0.818182	0.00681113	0.0257266	NA	NA	NA
N-methylhydroxyproline	Amino Acid	1145	146.081	0.784656	0.00718844	0.0269975	9860390	NA	NA
7-methylxanthine	Xenobiotics	1350	167.056	0.880952	0.00724206	0.0270452	68374	C16353	HMDB01991
1-(1-enyl-palmitoyl)-GPE (P-16:0)*	Lipid	1558	438.298	0.806061	0.00823557	0.0295854	NA	NA	NA
4-imidazoleacetate	Amino Acid	2055	127.05	0.778119	0.00803314	0.0295854	96215	C02835	HMDB02024
cystathionine	Amino Acid	2270	223.075	0.806061	0.00823557	0.0295854	439258	C02291	HMDB00099
formiminoglutamate	Amino Acid	1880	175.071	0.806061	0.00823557	0.0295854	439233	C00439	HMDB00854
glycerophosphoethanolamine	Lipid	3075	214.049	0.806061	0.00823557	0.0295854	123874	C01233	HMDB00114
glycochenodeoxycholate 3-sulfate	Lipid	4820	263.628	0.806061	0.00823557	0.0295854	NA	NA	NA
N-acetylglutamine	Amino Acid	845	189.087	0.806061	0.00823557	0.0295854	182230	C02716	HMDB06029
heptenedioate (C7:1-DC)*	Lipid	2816	157.051	0.771467	0.00896244	0.0320226	NA	NA	NA
1-(1-enyl-palmitoyl)-2-oleoyl-GPC (P-16:0/18:1)*	Lipid	2443	744.59	0.793939	0.00984414	0.0331988	NA	NA	NA
1-(1-enyl-stearoyl)-GPE (P-18:0)*	Lipid	1649	466.329	0.793939	0.00984414	0.0331988	NA	NA	NA
1-methyl-5-imidazoleacetate	Amino Acid	1989	141.066	0.766929	0.00963836	0.0331988	6451814	NA	HMDB04988
4-hydroxyhippurate	Xenobiotics	1475	194.046	0.793939	0.00984414	0.0331988	151012	NA	HMDB13678
gamma-CEHC	Cofactors and Vitamins	3843	263.129	0.793939	0.00984414	0.0331988	133098	NA	HMDB01931
indolelactate	Amino Acid	2286	204.067	0.793939	0.00984414	0.0331988	92904	C02043	HMDB00671
indolepropionate	Amino Acid	2795	188.072	0.793939	0.00984414	0.0331988	3744	NA	HMDB02302
N-palmitoyl-sphingadienine (d18:2/16:0)*	Lipid	2490	536.504	0.793939	0.00984414	0.0331988	NA	NA	NA
sphingomyelin (d18:1/21:0, d17:1/22:0, d16:1/23:0)*	Lipid	2793	773.653	0.793939	0.00984414	0.0331988	NA	NA	NA
stearoyl ethanolamide	Lipid	1787	328.321	0.793939	0.00984414	0.0331988	27902	NA	HMDB13078
stearoylcarnitine (C18)	Lipid	1485	428.373	0.793939	0.00984414	0.0331988	6426855	NA	HMDB00848
glycohyocholate	Lipid	5020	464.302	0.765195	0.00990586	0.0332374	NA	NA	NA
3-methylxanthine	Xenobiotics	1700	165.042	0.857143	0.0107143	0.0355929	70639	C16357	HMDB01886
propionylglycine (C3)	Lipid	1502.5	130.051	0.759882	0.010758	0.0355929	98681	NA	HMDB00783
ranitidine	Xenobiotics	2910	315.149	0.816667	0.0107694	0.0355929	3001055	D00422	HMDB01930
glutamate, gamma-methyl ester	Amino Acid	2170	162.076	0.758717	0.0109515	0.0360146	68662	NA	HMDB61715
1,2-dilinoleoyl-GPE (18:2/18:2)*	Lipid	2083	740.523	0.781818	0.0116513	0.0366738	9546812	NA	HMDB09093
1-palmitoyl-2-linoleoyl-GPI (16:0/18:2)	Lipid	2730	852.56	0.781818	0.0116513	0.0366738	NA	NA	HMDB09784
1-stearoyl-2-linoleoyl-GPE (18:0/18:2)*	Lipid	2522	744.554	0.781818	0.0116513	0.0366738	9546749	NA	HMDB08994
3-carboxy-4-methyl-5-pentyl-2-furanpropionate (3-CMPFP)	Lipid	4000	267.124	0.781818	0.0116513	0.0366738	194501	NA	NA
margaroylcarnitine (C17)*	Lipid	1424	414.358	0.781818	0.0116513	0.0366738	NA	NA	HMDB06210
phenyllactate (PLA)	Amino Acid	2208	165.056	0.781818	0.0116513	0.0366738	3848	C05607	HMDB00779
pregnen-diol disulfate*	Lipid	3868	238.077	0.781818	0.0116513	0.0366738	NA	NA	NA
taurochenodeoxycholate	Lipid	5250	498.289	0.781818	0.0116513	0.0366738	387316	C05465	HMDB00951
taurocholate	Lipid	5150	514.284	0.781818	0.0116513	0.0366738	6675	C05122	HMDB00036
branched chain 14:0 dicarboxylic acid	Lipid	3849	257.176	0.753123	0.0119149	0.0373257	NA	NA	NA
1-(1-enyl-palmitoyl)-2-arachidonoyl-GPC (P-16:0/20:4)*	Lipid	2154	766.574	0.769697	0.0136718	0.0408916	NA	NA	HMDB11220
1-arachidonoyl-GPI* (20:4)*	Lipid	5482	619.289	0.769697	0.0136718	0.0408916	NA	NA	HMDB61690
2S,3R-dihydroxybutyrate	Lipid	1660	119.035	0.769697	0.0136718	0.0408916	10964471	NA	HMDB02453
creatinine	Amino Acid	2055	114.066	0.769697	0.0136718	0.0408916	588	C00791	HMDB00562
dimethyl sulfone	Xenobiotics	832	95.0161	0.769697	0.0136718	0.0408916	6213	C11142	HMDB04983
N-stearoyl-sphinganine (d18:0/18:0)*	Lipid	3526	568.566	0.769697	0.0136718	0.0408916	5283573	NA	NA
N1-Methyl-4-pyridone-3-carboxamide	Cofactors and Vitamins	1260	153.066	0.769697	0.0136718	0.0408916	440810	C05843	HMDB04194
phosphate	Energy	576	98.9842	0.769697	0.0136718	0.0408916	1061	C00009	HMDB01429
sphingomyelin (d18:1/14:0, d16:1/16:0)*	Lipid	1998	675.544	0.769697	0.0136718	0.0408916	11433862	NA	HMDB12097
uridine	Nucleotide	1457.6	243.062	0.769697	0.0136718	0.0408916	6029	C00299	HMDB00296
1,2,3-benzenetriol sulfate (2)	Xenobiotics	1709	204.981	0.8	0.0138283	0.0411733	NA	NA	NA
1-palmitoyl-GPG (16:0)*	Lipid	5570	483.273	0.742387	0.0139278	0.0412837	3300276	NA	NA
N,N-dimethylalanine	Amino Acid	1370	118.086	0.741645	0.0140752	0.0415343	5488191	NA	NA
N4-acetylcytidine	Nucleotide	2040	284.089	0.735566	0.0153235	0.0450169	107461	NA	HMDB05923
1-stearoyl-2-oleoyl-GPE (18:0/18:1)	Lipid	2858	746.569	0.757576	0.0159208	0.0453606	NA	NA	HMDB08993
2-hydroxydecanoate	Lipid	4840	187.134	0.757576	0.0159208	0.0453606	21488	NA	NA
acetylcarnitine (C2)	Lipid	2282	204.123	0.757576	0.0159208	0.0453606	1	C02571	HMDB00201
hydroxy-CMPF*	Lipid	2920	239.091	0.757576	0.0159208	0.0453606	NA	NA	NA
octadecadienedioate (C18:2-DC)*	Lipid	4676	309.207	0.757576	0.0159208	0.0453606	NA	NA	NA
sphingomyelin (d18:1/18:1, d18:2/18:0)	Lipid	2167	729.591	0.757576	0.0159208	0.0453606	6443882	NA	HMDB12101
sphingomyelin (d18:1/22:2, d18:2/22:1, d16:1/24:2)*	Lipid	2209	783.638	0.757576	0.0159208	0.0453606	NA	NA	NA
1-carboxyethylleucine	Amino Acid	2663	202.108	0.745455	0.0184138	0.050927	NA	NA	NA
1-methylnicotinamide	Cofactors and Vitamins	1940	137.071	0.745455	0.0184138	0.050927	457	C02918	HMDB00699
3-hydroxydecanoylcarnitine	Lipid	961	332.243	0.745455	0.0184138	0.050927	NA	NA	HMDB61636
lignoceroyl sphingomyelin (d18:1/24:0)	Lipid	3437	815.7	0.745455	0.0184138	0.050927	NA	NA	NA
N6-acetyllysine	Amino Acid	1059	187.109	0.745455	0.0184138	0.050927	92832	C02727	HMDB00206
palmitoleoylcarnitine (C16:1)*	Lipid	1357	398.327	0.745455	0.0184138	0.050927	71464547	NA	NA
sphingomyelin (d17:2/16:0, d18:2/15:0)*	Lipid	1837	687.544	0.745455	0.0184138	0.050927	NA	NA	NA
5,6-dihydrothymine	Nucleotide	1637.8	127.051	0.733333	0.0211665	0.0573403	93556	C00906	HMDB00079
carotene diol (2)	Cofactors and Vitamins	1904	568.428	0.733333	0.0211665	0.0573403	NA	NA	NA
glutarate (C5-DC)	Lipid	2900	131.035	0.733333	0.0211665	0.0573403	743	C00489	HMDB00661
nervonoylcarnitine (C24:1)*	Lipid	1602	510.452	0.733333	0.0211665	0.0573403	NA	NA	NA
sphingomyelin (d18:0/20:0, d16:0/22:0)*	Lipid	2600	761.653	0.733333	0.0211665	0.0573403	NA	NA	NA
4-methoxyphenol sulfate	Amino Acid	2412	203.002	0.710366	0.021325	0.057534	NA	NA	NA
guaiacol sulfate	Xenobiotics	2344	203.002	0.809524	0.0217758	0.0585114	22473	NA	HMDB60013
1-oleoyl-2-docosahexaenoyl-GPC (18:1/22:6)*	Lipid	2011	832.585	0.721212	0.0241946	0.0629631	NA	NA	HMDB08123
3-methylhistidine	Amino Acid	906.3	168.078	0.721212	0.0241946	0.0629631	64969	C01152	HMDB00479
glycochenodeoxycholate glucuronide (1)	Lipid	4806	311.666	0.700342	0.0241072	0.0629631	NA	NA	NA
kynurenate	Amino Acid	2224	188.035	0.721212	0.0241946	0.0629631	3845	C01717	HMDB00715
methylmalonate (MMA)	Lipid	3078.4	117.019	0.721212	0.0241946	0.0629631	487	C02170	HMDB00202
N-acetyl-isoputreanine	Amino Acid	2305	203.139	0.721212	0.0241946	0.0629631	131802901	NA	NA
sphingomyelin (d18:2/23:0, d18:1/23:1, d17:1/24:1)*	Lipid	2845	799.669	0.721212	0.0241946	0.0629631	NA	NA	NA
taurocholenate sulfate*	Lipid	4750	279.614	0.721212	0.0241946	0.0629631	NA	NA	NA
1-oleoyl-2-linoleoyl-GPC (18:1/18:2)*	Lipid	2165	784.585	0.709091	0.0275141	0.067609	NA	NA	NA
2-aminoheptanoate	Lipid	3160	146.118	0.709091	0.0275141	0.067609	227939	NA	NA
2-oxoarginine*	Amino Acid	1760	174.087	0.709091	0.0275141	0.067609	558	C03771	HMDB04225
2-palmitoyl-GPC* (16:0)*	Lipid	6215	570.341	0.709091	0.0275141	0.067609	15061532	NA	HMDB61702
2-stearoyl-GPE (18:0)*	Lipid	6350	480.31	0.709091	0.0275141	0.067609	NA	NA	HMDB11129
3-hydroxy-3-methylglutarate	Lipid	2850	161.046	0.709091	0.0275141	0.067609	1662	C03761	HMDB00355
3-hydroxyoctanoate	Lipid	3446	159.103	0.693304	0.0262035	0.067609	26613	NA	HMDB01954
4-guanidinobutanoate	Amino Acid	2320	146.092	0.709091	0.0275141	0.067609	500	C01035	HMDB03464
5-dodecenoylcarnitine (C12:1)	Lipid	1135	342.264	0.709091	0.0275141	0.067609	NA	NA	HMDB13326
ceramide (d16:1/24:1, d18:1/22:1)*	Lipid	3850	620.598	0.709091	0.0275141	0.067609	NA	NA	NA
cysteinylglycine disulfide*	Amino Acid	2547	298.053	-0.709091	0.0275141	0.067609	NA	NA	HMDB00709
sphinganine	Lipid	1413	302.305	0.709091	0.0275141	0.067609	3126	C00836	HMDB00269
sphingomyelin (d17:1/14:0, d16:1/15:0)*	Lipid	1950	661.528	0.709091	0.0275141	0.067609	NA	NA	NA
sphingomyelin (d17:1/16:0, d18:1/15:0, d16:1/17:0)*	Lipid	2082	689.559	0.709091	0.0275141	0.067609	NA	NA	NA
thyroxine	Amino Acid	4808	775.679	0.693304	0.0262035	0.067609	5819	C01829	HMDB01918
1-lignoceroyl-GPC (24:0)	Lipid	1907	608.465	0.680854	0.0302112	0.0739614	NA	NA	HMDB10405
1-myristoyl-2-arachidonoyl-GPC (14:0/20:4)*	Lipid	1914	754.538	0.69697	0.0311411	0.0740441	NA	NA	HMDB07883
behenoyl sphingomyelin (d18:1/22:0)*	Lipid	3083	787.669	0.69697	0.0311411	0.0740441	NA	NA	HMDB12103
N-formylmethionine	Amino Acid	1543.8	176.039	0.69697	0.0311411	0.0740441	439750	C03145	HMDB01015
N-methylpipecolate	Xenobiotics	1932	144.102	0.69697	0.0311411	0.0740441	11286529	NA	NA
orotidine	Nucleotide	2250	287.052	0.69697	0.0311411	0.0740441	92751	NA	HMDB00788
palmitoyl ethanolamide	Lipid	6300	298.275	0.69697	0.0311411	0.0740441	4671	C16512	HMDB02100
sphingomyelin (d18:1/17:0, d17:1/18:0, d19:1/16:0)	Lipid	2312	717.591	0.69697	0.0311411	0.0740441	NA	NA	NA
hydroxyproline	Amino Acid	1064	132.065	0.69697	0.0311411	0.0740441	5810	C01157	HMDB00725
(S)-3-hydroxybutyrylcarnitine	Lipid	2340	248.149	0.684848	0.0350915	0.0811032	NA	NA	HMDB13127
1-linoleoyl-GPC (18:2)	Lipid	1465	520.34	0.684848	0.0350915	0.0811032	11988421	C04100	HMDB10386
1-palmitoyl-2-docosahexaenoyl-GPE (16:0/22:6)*	Lipid	2119	764.523	0.684848	0.0350915	0.0811032	9546799	NA	HMDB05324
1-palmitoyl-GPE (16:0)	Lipid	1544	454.293	0.684848	0.0350915	0.0811032	9547069	NA	HMDB11503
1-stearoyl-2-oleoyl-GPS (18:0/18:1)	Lipid	3000	790.559	0.684848	0.0350915	0.0811032	9547087	NA	HMDB10163
5-hydroxylysine	Amino Acid	2790	163.108	0.684848	0.0350915	0.0811032	1029	C16741	HMDB00450
6-hydroxyindole sulfate	Xenobiotics	2498	212.002	0.684848	0.0350915	0.0811032	122198196	NA	NA
7-methylguanine	Nucleotide	2175	166.072	0.684848	0.0350915	0.0811032	11361	C02242	HMDB00897
1-stearoyl-GPC (18:0)	Lipid	1606	524.371	0.672727	0.0393814	0.0888434	497299	NA	HMDB10384
5-methyluridine (ribothymidine)	Nucleotide	1778.1	257.078	0.672727	0.0393814	0.0888434	445408	NA	HMDB00884
glucuronate	Carbohydrate	3233.3	193.035	0.672727	0.0393814	0.0888434	444791	C00191	HMDB00127
glycosyl-N-nervonoyl-sphingosine (d18:1/24:1)*	Lipid	3990	810.682	0.656491	0.0392233	0.0888434	NA	NA	NA
isobutyrylcarnitine (C4)	Amino Acid	2810	232.154	0.672727	0.0393814	0.0888434	168379	NA	HMDB00736
N6,N6,N6-trimethyllysine	Amino Acid	2825	189.16	0.672727	0.0393814	0.0888434	440120	C03793	HMDB01325
trimethylamine N-oxide	Lipid	2100	76.0757	0.672727	0.0393814	0.0888434	1145	C01104	HMDB00925
1-methylhistidine	Amino Acid	2755	170.092	0.650459	0.0417055	0.0937663	92105	C01152	HMDB00001
erythritol	Xenobiotics	1491	167.056	0.660606	0.0440266	0.097985	222285	C00503	HMDB02994
gamma-glutamyl-alpha-lysine	Peptide	2784	276.155	0.660606	0.0440266	0.097985	65254	NA	NA
palmitate (16:0)	Lipid	5618	255.233	-0.660606	0.0440266	0.097985	985	C00249	HMDB00220
behenoylcarnitine (C22)*	Lipid	1561	484.436	0.638301	0.0470245	0.104306	NA	NA	NA
2-methylbutyrylcarnitine (C5)	Amino Acid	3050	246.17	0.648485	0.0490426	0.105938	6426901	NA	HMDB00378
3-amino-2-piperidone	Amino Acid	2065	115.087	0.648485	0.0490426	0.105938	5200225	NA	HMDB00323
arachidoylcarnitine (C20)*	Lipid	1512	456.405	0.648485	0.0490426	0.105938	NA	NA	HMDB06460
ethylmalonate	Amino Acid	2785	131.035	0.648485	0.0490426	0.105938	11756	NA	HMDB00622
glycoursodeoxycholate	Lipid	5033	448.307	0.648485	0.0490426	0.105938	12310288	NA	HMDB00708
leucine	Amino Acid	2864	132.102	0.648485	0.0490426	0.105938	6106	NA	NA
O-sulfo-L-tyrosine	Xenobiotics	990	260.023	0.648485	0.0490426	0.105938	514186	NA	NA
oleoyl-linoleoyl-glycerol (18:1/18:2) [2]	Lipid	3223	636.556	0.648485	0.0490426	0.105938	NA	NA	HMDB07219
1-carboxyethylphenylalanine	Amino Acid	2844	236.093	0.636364	0.0544451	0.11317	NA	NA	NA
1-palmitoyl-2-arachidonoyl-GPE (16:0/20:4)*	Lipid	2198	740.523	0.636364	0.0544451	0.11317	9546800	NA	HMDB05323
cholate	Lipid	5165	407.28	0.636364	0.0544451	0.11317	221493	C00695	HMDB00619
cis-4-decenoylcarnitine (C10:1)	Lipid	1057	314.233	0.636364	0.0544451	0.11317	NA	NA	NA
gamma-glutamylthreonine	Peptide	1750	249.108	0.636364	0.0544451	0.11317	76078708	NA	HMDB29159
homocitrulline	Amino Acid	1908	190.119	0.636364	0.0544451	0.11317	65072	C02427	HMDB00679
N-acetylneuraminate	Carbohydrate	3072.6	308.099	0.636364	0.0544451	0.11317	439197	C00270	HMDB00230
N-acetylphenylalanine	Amino Acid	2597	206.082	0.636364	0.0544451	0.11317	74839	C03519	HMDB00512
N1-methylinosine	Nucleotide	1430	283.104	0.636364	0.0544451	0.11317	65095	NA	HMDB02721
taurine	Amino Acid	660	126.022	0.636364	0.0544451	0.11317	1123	C00245	HMDB00251
tricosanoyl sphingomyelin (d18:1/23:0)*	Lipid	3200	801.684	0.636364	0.0544451	0.11317	NA	NA	HMDB12105
urea	Amino Acid	700	121.072	0.636364	0.0544451	0.11317	1176	C00086	HMDB00294
succinylcarnitine (C4-DC)	Energy	2291	262.128	0.620064	0.0558226	0.11567	71464481	NA	HMDB61717
guanidinoacetate	Amino Acid	1937	118.061	0.619679	0.0560193	0.115715	763	C00581	HMDB00128
1-stearoyl-2-arachidonoyl-GPI (18:0/20:4)	Lipid	3000	904.591	0.624242	0.060249	0.122537	NA	NA	HMDB09815
3-methylglutaconate	Amino Acid	2700	99.0452	0.624242	0.060249	0.122537	1551553	NA	HMDB00522
ceramide (d18:2/24:1, d18:1/24:2)*	Lipid	3858	646.613	0.624242	0.060249	0.122537	NA	NA	NA
gamma-glutamylglutamate	Peptide	1775	277.103	-0.624242	0.060249	0.122537	92865	C05282	HMDB11737
octanoylcarnitine (C8)	Lipid	950	288.217	0.624242	0.060249	0.122537	123701	C02838	HMDB00791
1-palmitoyl-2-docosahexaenoyl-GPC (16:0/22:6)	Lipid	2023	806.569	0.612121	0.0664691	0.132338	6441886	NA	HMDB07991
3-indoxyl sulfate	Amino Acid	2222.2	212.002	0.612121	0.0664691	0.132338	10258	NA	HMDB00682
4-methyl-2-oxopentanoate	Amino Acid	2170	129.056	0.612121	0.0664691	0.132338	70	C00233	HMDB00695
alpha-ketobutyrate	Amino Acid	940	101.024	0.612121	0.0664691	0.132338	58	C00109	HMDB00005
myristoyl dihydrosphingomyelin (d18:0/14:0)*	Lipid	2060	677.559	0.612121	0.0664691	0.132338	NA	NA	HMDB12085
sphingomyelin (d18:1/20:0, d16:1/22:0)*	Lipid	2685	759.638	0.612121	0.0664691	0.132338	NA	NA	HMDB12102
xanthurenate	Amino Acid	1476	204.03	0.601253	0.0659722	0.132338	5699	C02470	HMDB00881
9,10-DiHOME	Lipid	5180	313.238	-0.59404	0.0701631	0.139273	9966640	C14828	HMDB04704
1-(1-enyl-palmitoyl)-2-linoleoyl-GPE (P-16:0/18:2)*	Lipid	2351	700.528	0.6	0.0731199	0.14091	NA	NA	HMDB11343
1-carboxyethylvaline	Amino Acid	2008	188.093	0.6	0.0731199	0.14091	NA	NA	NA
3-(4-hydroxyphenyl)lactate (HPLA)	Amino Acid	1379	181.051	0.6	0.0731199	0.14091	9378	C03672	HMDB00755
3-hydroxydecanoate	Lipid	4634.7	187.134	0.6	0.0731199	0.14091	26612	NA	HMDB02203
acisoga	Amino Acid	2297	183.114	0.590794	0.0721044	0.14091	129397	NA	NA
carotene diol (1)	Cofactors and Vitamins	1720	568.428	0.6	0.0731199	0.14091	NA	NA	NA
imidazole lactate	Amino Acid	2040	157.061	0.6	0.0731199	0.14091	793	C05568	HMDB02320
lactate	Carbohydrate	681.6	89.0244	0.6	0.0731199	0.14091	612	C00186	HMDB00190
lactosyl-N-behenoyl-sphingosine (d18:1/22:0)*	Lipid	3842	946.719	0.6	0.0731199	0.14091	NA	NA	NA
palmitoyl dihydrosphingomyelin (d18:0/16:0)*	Lipid	2290	705.591	0.6	0.0731199	0.14091	9939965	NA	NA
3-methylcytidine	Nucleotide	2176	258.108	0.587787	0.0739339	0.142065	159649	NA	NA
3-decenoylcarnitine	Lipid	1045	314.233	0.583589	0.0765377	0.146642	NA	NA	NA
3-methoxytyrosine	Amino Acid	2555	212.092	0.582866	0.0769923	0.147086	1670	NA	HMDB01434
1-palmitoyl-GPI* (16:0)	Lipid	5564	571.289	0.587879	0.0802151	0.148939	NA	NA	HMDB61695
2-O-methylascorbic acid	Cofactors and Vitamins	1512	189.041	0.587879	0.0802151	0.148939	99779	NA	NA
benzoate	Xenobiotics	1750	121.029	0.587879	0.0802151	0.148939	243	C00180	HMDB01870
gamma-glutamyl-epsilon-lysine	Peptide	2725	276.155	0.587879	0.0802151	0.148939	7015685	NA	HMDB03869
glutamate	Amino Acid	1500	148.06	-0.587879	0.0802151	0.148939	611	C00025	HMDB00148
glycocholenate sulfate*	Lipid	4750	254.623	0.587879	0.0802151	0.148939	NA	NA	NA
laurylcarnitine (C12)	Lipid	1235	344.279	0.587879	0.0802151	0.148939	10427569	NA	HMDB02250
pantothenate (Vitamin B5)	Cofactors and Vitamins	1667	220.118	0.587879	0.0802151	0.148939	6613	C00864	HMDB00210
S-methylcysteine sulfoxide	Amino Acid	900	152.038	0.587879	0.0802151	0.148939	82142	NA	HMDB29432
tetradecanedioate (C14)	Lipid	3985	257.176	0.587879	0.0802151	0.148939	13185	NA	HMDB00872
methyl glucopyranoside (alpha + beta)	Xenobiotics	1070	193.072	1	0.0833333	0.153435	NA	NA	NA
propyl 4-hydroxybenzoate sulfate	Xenobiotics	3971	259.028	1	0.0833333	0.153435	NA	NA	NA
undecenoylcarnitine (C11:1)	Lipid	1069	328.248	0.573543	0.0830087	0.153435	NA	NA	NA
1-arachidonoyl-GPE (20:4n6)*	Lipid	1470	502.293	0.575758	0.087768	0.158667	42607465	NA	HMDB11517
2-naphthol sulfate	Xenobiotics	3658	223.007	0.714286	0.0880952	0.158667	74428	NA	NA
3-hydroxyisobutyrate	Amino Acid	1619	103.04	0.575758	0.087768	0.158667	87	C06001	HMDB00336
alanine	Amino Acid	1700	90.055	0.575758	0.087768	0.158667	5950	C00041	HMDB00161
ascorbic acid 2-sulfate	Cofactors and Vitamins	3042	254.982	0.575758	0.087768	0.158667	86484	NA	NA
glutarylcarnitine (C5-DC)	Amino Acid	2393	276.144	0.575758	0.087768	0.158667	71464488	NA	HMDB13130
isoleucine	Amino Acid	2800	132.102	0.575758	0.087768	0.158667	6306	C00407	HMDB00172
sulfate of piperine metabolite C16H19NO3 (3)*	Xenobiotics	4200	352.086	0.714286	0.0880952	0.158667	NA	NA	NA
1-oleoyl-GPC (18:1)	Lipid	1540	522.355	0.563636	0.0957916	0.168849	16081932	NA	HMDB02815
1-stearoyl-2-docosahexaenoyl-GPC (18:0/22:6)	Lipid	2197	834.601	0.563636	0.0957916	0.168849	NA	NA	HMDB08057
3-hydroxybutyrate (BHBA)	Lipid	1480	103.04	0.563636	0.0957916	0.168849	441	C01089	HMDB00357
aspartate	Amino Acid	1165	134.045	0.563636	0.0957916	0.168849	5960	C00049	HMDB00191
kynurenine	Amino Acid	2739	209.092	0.563636	0.0957916	0.168849	161166	C00328	HMDB00684
N,N,N-trimethyl-alanylproline betaine (TMAP)	Amino Acid	2470	229.155	0.563636	0.0957916	0.168849	NA	NA	NA
sphingomyelin (d18:2/14:0, d18:1/14:1)*	Lipid	1860	673.528	0.563636	0.0957916	0.168849	NA	NA	NA
succinate	Energy	3149	117.019	-0.563636	0.0957916	0.168849	1110	C00042	HMDB00254
1,7-dimethylurate	Xenobiotics	1578.6	195.052	0.771429	0.102778	0.180681	91611	C16356	HMDB11103
glycerophosphoglycerol	Lipid	2430	245.043	0.551515	0.104298	0.181902	439964	C03274	NA
pyroglutamine*	Amino Acid	1900	129.066	0.551515	0.104298	0.181902	134508	NA	NA
sphingomyelin (d18:2/23:1)*	Lipid	2315	797.653	0.551515	0.104298	0.181902	NA	NA	NA
3-methylglutarylcarnitine (2)	Amino Acid	2687	290.16	0.539394	0.113298	0.195026	128145	NA	HMDB00552
eicosanedioate (C20-DC)	Lipid	5200.9	341.27	0.539394	0.113298	0.195026	75502	NA	NA
hexanoylcarnitine (C6)	Lipid	3358	260.186	0.539394	0.113298	0.195026	6426853	NA	HMDB00705
isovalerylcarnitine (C5)	Amino Acid	3085	246.17	0.539394	0.113298	0.195026	6426851	NA	HMDB00688
methionine sulfoxide	Amino Acid	1272	166.053	0.539394	0.113298	0.195026	158980	C02989	HMDB02005
oleoyl-linoleoyl-glycerol (18:1/18:2) [1]	Lipid	3115	636.556	0.528878	0.115991	0.199144	NA	NA	HMDB07219
palmitoleoyl-linoleoyl-glycerol (16:1/18:2) [1]*	Lipid	2664	608.525	0.525257	0.118975	0.203737	NA	NA	HMDB07132
prolylhydroxyproline	Amino Acid	2128	229.118	0.527273	0.122803	0.209209	11673055	NA	HMDB06695
sphingomyelin (d18:2/16:0, d18:1/16:1)*	Lipid	2002	701.559	0.527273	0.122803	0.209209	NA	NA	NA
3-hydroxyhexanoate	Lipid	1725	131.071	0.515152	0.132823	0.222833	151492	NA	NA
adrenate (22:4n6)	Lipid	5678	331.264	-0.515152	0.132823	0.222833	5497181	C16527	HMDB02226
fumarate	Energy	3084	115.004	0.515152	0.132823	0.222833	444972	C00122	HMDB00134
glutamine	Amino Acid	1291	147.076	0.515152	0.132823	0.222833	5961	C00064	HMDB00641
N-delta-acetylornithine	Amino Acid	1877	175.108	0.515152	0.132823	0.222833	9920500	NA	NA
N6-carbamoylthreonyladenosine	Nucleotide	2164	411.127	0.510641	0.131502	0.222833	161466	NA	HMDB41623
acesulfame	Xenobiotics	756	161.987	0.8	0.133333	0.223122	36573	NA	HMDB33585
2-aminophenol sulfate	Xenobiotics	1677	188.002	0.642857	0.138889	0.231248	181670	NA	HMDB61116
ranitidine N-oxide*	Xenobiotics	2926	331.144	0.642857	0.138889	0.231248	3033888	NA	NA
1-stearoyl-2-arachidonoyl-GPE (18:0/20:4)	Lipid	2424	768.554	0.50303	0.143367	0.233412	5289133	NA	HMDB09003
bilirubin	Cofactors and Vitamins	1840	585.271	0.50303	0.143367	0.233412	5280352	C00486	HMDB00054
choline	Lipid	1961	104.107	0.50303	0.143367	0.233412	305	C00114	HMDB00097
phosphocholine	Lipid	700	184.073	0.50303	0.143367	0.233412	1014	C00588	HMDB01565
citrate	Energy	582	191.02	-0.50303	0.143367	0.233412	311	C00158	HMDB00094
gamma-glutamylhistidine	Peptide	2740	285.119	0.50303	0.143367	0.233412	7017195	NA	NA
glycerophosphorylcholine (GPC)	Lipid	672	258.11	0.50303	0.143367	0.233412	71920	C00670	HMDB00086
hypoxanthine	Nucleotide	1291.2	135.031	0.50303	0.143367	0.233412	790	C00262	HMDB00157
propionylcarnitine (C3)	Lipid	2590	218.139	0.50303	0.143367	0.233412	107738	C03017	HMDB00824
cytosine	Nucleotide	2060	112.05	0.49697	0.143927	0.233748	597	C00380	HMDB00630
4-ethylphenyl sulfate	Xenobiotics	3580	201.023	0.571429	0.151141	0.244863	20822574	C13637	HMDB62551
2,6-dihydroxybenzoic acid	Xenobiotics	729	153.019	0.490909	0.154443	0.246586	9338	NA	HMDB13676
4-hydroxyglutamate	Amino Acid	1141	164.055	0.490909	0.154443	0.246586	439902	C03079	HMDB01344
gamma-glutamylglutamine	Peptide	1430	276.119	0.490909	0.154443	0.246586	150914	C05283	HMDB11738
N-acetylputrescine	Amino Acid	2230	131.118	0.490909	0.154443	0.246586	122356	C02714	HMDB02064
N-acetyltaurine	Amino Acid	800	166.018	0.490909	0.154443	0.246586	159864	NA	NA
uracil	Nucleotide	1089.7	111.02	0.490909	0.154443	0.246586	1174	C00106	HMDB00300
diacylglycerol (16:1/18:2 [2], 16:0/18:3 [1])*	Lipid	2733	608.525	0.484699	0.155667	0.247942	NA	NA	NA
10-nonadecenoate (19:1n9)	Lipid	5780	295.264	0.478788	0.166058	0.261344	5312513	NA	HMDB13622
5-oxoproline	Amino Acid	738.5	128.035	0.478788	0.166058	0.261344	7405	C01879	HMDB00267
linoleate (18:2n6)	Lipid	5535	279.233	-0.478788	0.166058	0.261344	5280450	C01595	HMDB00673
nicotinamide	Cofactors and Vitamins	1942	123.055	0.478788	0.166058	0.261344	936	C00153	HMDB01406
proline	Amino Acid	1603	116.071	0.478788	0.166058	0.261344	145742	C00148	HMDB00162
1-(1-enyl-palmitoyl)-2-linoleoyl-GPC (P-16:0/18:2)*	Lipid	2226	742.574	0.466667	0.178219	0.274599	NA	NA	HMDB11211
1-arachidonylglycerol (20:4)	Lipid	6250	303.233	-0.464688	0.176018	0.274599	5282281	C13857	HMDB11549
10-heptadecenoate (17:1n7)	Lipid	5555	267.233	-0.466667	0.178219	0.274599	5312435	NA	HMDB60038
decanoylcarnitine (C10)	Lipid	1130	316.248	0.466667	0.178219	0.274599	10245190	NA	HMDB00651
glycocholate	Lipid	5163	464.302	0.466667	0.178219	0.274599	10140	C01921	HMDB00138
myristoleoylcarnitine (C14:1)*	Lipid	1316	370.295	0.466667	0.178219	0.274599	90659872	NA	NA
octadecanedioate (C18)	Lipid	5043	313.238	0.466667	0.178219	0.274599	70095	NA	HMDB00782
phenylalanine	Amino Acid	2878	166.086	0.466667	0.178219	0.274599	6140	C00079	HMDB00159
sphingomyelin (d18:2/21:0, d16:2/23:0)*	Lipid	2330	771.638	0.466667	0.178219	0.274599	NA	NA	NA
12,13-DiHOME	Lipid	5137	313.238	-0.456473	0.184806	0.284086	10236635	C14829	HMDB04705
2'-O-methylcytidine	Nucleotide	2411	258.108	0.454545	0.190932	0.288801	150971	NA	NA
3-hydroxy-2-ethylpropionate	Amino Acid	1443.3	117.056	0.454545	0.190932	0.288801	188979	NA	HMDB00396
5,6-dihydrouridine	Nucleotide	1119	245.078	0.454545	0.190932	0.288801	94312	NA	NA
glycochenodeoxycholate	Lipid	5236.1	448.307	0.454545	0.190932	0.288801	12544	C05466	HMDB00637
N-acetylglucosamine/N-acetylgalactosamine	Carbohydrate	715	222.097	0.454545	0.190932	0.288801	24139	NA	HMDB00215
salicylate	Xenobiotics	802	137.024	0.454545	0.190932	0.288801	338	C00805	HMDB01895
sphingomyelin (d18:2/24:2)*	Lipid	2215	809.653	0.454545	0.190932	0.288801	NA	NA	NA
3-hydroxyhippurate	Xenobiotics	1687	194.046	0.52381	0.196627	0.29606	450268	NA	HMDB06116
galactonate	Carbohydrate	3085	195.051	0.446091	0.196276	0.29606	128869	C00880	HMDB00565
3-methyl-2-oxovalerate	Amino Acid	2064.2	129.056	0.442424	0.204201	0.304001	47	C00671	HMDB03736
eicosenoate (20:1n9 or 1n11)	Lipid	5950	309.28	-0.442424	0.204201	0.304001	5282768	C16526	HMDB02231
gamma-glutamylleucine	Peptide	2991	261.144	0.442424	0.204201	0.304001	151023	NA	HMDB11171
hypotaurine	Amino Acid	724	110.027	0.442424	0.204201	0.304001	107812	C00519	HMDB00965
palmitoyl-sphingosine-phosphoethanolamine (d18:1/16:0)	Lipid	2207	661.528	0.442424	0.204201	0.304001	NA	NA	NA
1-palmitoyl-2-dihomo-linolenoyl-GPC (16:0/20:3n3 or 6)*	Lipid	2199	784.585	0.430303	0.218028	0.321689	NA	NA	NA
1-stearoyl-GPE (18:0)	Lipid	1626	482.324	0.430303	0.218028	0.321689	9547068	NA	HMDB11130
hexadecanedioate (C16)	Lipid	4615	285.207	0.430303	0.218028	0.321689	10459	C19615	HMDB00672
maleate	Lipid	2640	115.004	-0.430303	0.218028	0.321689	444266	C01384	HMDB00176
quinolinate	Cofactors and Vitamins	3000	166.015	0.423345	0.222818	0.328024	1066	C03722	HMDB00232
3-ureidopropionate	Nucleotide	875	133.061	0.418182	0.232418	0.341396	111	C02642	HMDB00026
3-phenylpropionate (hydrocinnamate)	Xenobiotics	2860	149.061	0.6	0.241667	0.353411	107	C05629	HMDB00764
4-allylcatechol sulfate	Xenobiotics	3571	229.018	0.6	0.241667	0.353411	NA	NA	NA
5,6-dihydrouracil	Nucleotide	1120	113.036	0.406893	0.243223	0.354902	649	C00429	HMDB00076
1-methyl-4-imidazoleacetate	Amino Acid	2064	141.066	0.406061	0.247371	0.357795	75810	C05828	HMDB02820
5-(galactosylhydroxy)-L-lysine	Amino Acid	2755	325.161	0.406061	0.247371	0.357795	123986	NA	NA
caprate (10:0)	Lipid	5090.7	171.139	0.406061	0.247371	0.357795	2969	C01571	HMDB00511
tryptophan	Amino Acid	2986	205.097	0.406061	0.247371	0.357795	6305	C00078	HMDB00929
linoleoyl-linoleoyl-glycerol (18:2/18:2) [2]*	Lipid	2790	634.54	-0.401414	0.250243	0.361158	NA	NA	HMDB07248
(2 or 3)-decenoate (10:1n7 or n8)	Lipid	4990	169.123	0.39437	0.25943	0.373602	NA	NA	NA
2-aminoadipate	Amino Acid	3500	160.061	0.393939	0.262887	0.375309	469	C00956	HMDB00510
N2,N2-dimethylguanosine	Nucleotide	2210	312.13	0.393939	0.262887	0.375309	92919	NA	HMDB04824
spermidine	Amino Acid	3355	146.165	0.393939	0.262887	0.375309	1102	C00315	HMDB01257
sphingomyelin (d18:1/25:0, d19:0/24:1, d20:1/23:0, d19:1/24:0)*	Lipid	3500	829.716	0.393939	0.262887	0.375309	NA	NA	NA
gamma-glutamyltyrosine	Peptide	2518	311.124	0.38919	0.266304	0.379369	94340	NA	HMDB11741
pregnenediol sulfate (C21H34O5S)*	Lipid	5000	397.205	0.38298	0.274673	0.390449	NA	NA	NA
1-stearoyl-GPI (18:0)	Lipid	5794	599.32	0.381818	0.278965	0.393168	NA	NA	HMDB61696
arachidonate (20:4n6)	Lipid	5535	303.233	-0.381818	0.278965	0.393168	444899	C00219	HMDB01043
oleate/vaccenate (18:1)	Lipid	5655	281.249	-0.381818	0.278965	0.393168	445639;5282761;5281127	NA	NA
ribulonate/xylulonate/lyxonate*	Carbohydrate	2350	165.041	0.381818	0.278965	0.393168	NA	NA	NA
gentisate	Amino Acid	905	153.019	0.370822	0.291468	0.409916	3469	C00628	HMDB00152
alpha-hydroxyisocaproate	Amino Acid	1840	131.071	-0.369697	0.295604	0.413096	83697	C03264	HMDB00746
stearate (18:0)	Lipid	5872	283.264	-0.369697	0.295604	0.413096	5281	C01530	HMDB00827
valine	Amino Acid	2479	118.086	0.369697	0.295604	0.413096	6287	C00183	HMDB00883
N-formylphenylalanine	Amino Acid	2360	192.067	0.364743	0.300067	0.418448	759256	NA	NA
2-hydroxy-4-(methylthio)butanoic acid	Amino Acid	1065	149.028	0.363092	0.302425	0.420849	NA	NA	NA
1-carboxyethylisoleucine	Amino Acid	2628	202.108	0.356424	0.31205	0.428733	NA	NA	NA
beta-hydroxyisovalerate	Amino Acid	1149.8	117.056	0.357576	0.3128	0.428733	69362	NA	HMDB00754
linoleoyl ethanolamide	Lipid	6150	322.275	0.357576	0.3128	0.428733	5283446	NA	HMDB12252
N-acetylserine	Amino Acid	800	148.06	0.357576	0.3128	0.428733	65249	NA	HMDB02931
oleoyl ethanolamide	Lipid	6450	324.291	0.357576	0.3128	0.428733	5283454	NA	HMDB02088
palmitoleate (16:1n7)	Lipid	5475	253.217	-0.357576	0.3128	0.428733	445638	C08362	HMDB03229
phenylpyruvate	Amino Acid	2515	163.04	0.35558	0.31328	0.428733	997	C00166	HMDB00205
pseudouridine	Nucleotide	1100	243.062	0.357576	0.3128	0.428733	15047	C02067	HMDB00767
N-acetylglucosaminylasparagine	Carbohydrate	1212	336.14	0.352585	0.317662	0.433832	123826	C04540	HMDB00489
4-hydroxyphenylpyruvate	Amino Acid	1690	179.035	0.346506	0.326657	0.445197	979	C01179	HMDB00707
citrulline	Amino Acid	1520	176.103	0.345455	0.330549	0.449574	9750	C00327	HMDB00904
3-hydroxypyridine sulfate	Xenobiotics	1595.5	173.987	0.8	0.333333	0.451503	NA	NA	NA
ondansetron	Xenobiotics	3301	294.16	1	0.333333	0.451503	4595	C07325,D00456	HMDB05035
beta-citrylglutamate	Amino Acid	530	320.062	0.333333	0.348846	0.468674	72715786	C20775	NA
linolenate (18:3n3 or 3n6)	Lipid	5450	277.217	-0.333333	0.348846	0.468674	5280934	C06426	HMDB03073
palmitoyl sphingomyelin (d18:1/16:0)	Lipid	2168	703.575	0.333333	0.348846	0.468674	9939941	NA	NA
prolylglycine	Peptide	2136	173.092	0.333333	0.348846	0.468674	6426709	NA	HMDB11178
pyrraline	Xenobiotics	2750	255.134	0.428571	0.353571	0.474058	122228	NA	HMDB33143
oleoyl-arachidonoyl-glycerol (18:1/20:4) [1]*	Lipid	2907	660.556	0.327739	0.355243	0.475335	NA	NA	HMDB07228
4-cholesten-3-one	Lipid	2520	385.346	0.326168	0.357691	0.477644	91477	C00599	HMDB00921
1-linoleoyl-GPA (18:2)*	Lipid	5483	433.236	0.325159	0.359267	0.478782	NA	NA	HMDB07856
caproate (6:0)	Lipid	2713.7	115.076	-0.321212	0.367684	0.485108	8892	C01585	HMDB00535
methionine	Amino Acid	2526	150.058	0.321212	0.367684	0.485108	6137	C00073	HMDB00696
ribitol	Carbohydrate	1789.6	151.061	0.321212	0.367684	0.485108	6912	C00474	HMDB00508
serine	Amino Acid	1239	106.05	0.321212	0.367684	0.485108	5951	C00065	HMDB00187
threonate	Cofactors and Vitamins	2384	135.03	0.321212	0.367684	0.485108	151152	C01620	HMDB00943
glycerophosphoinositol*	Lipid	3850	333.059	0.316111	0.373561	0.491881	167572	NA	NA
3-methyl-2-oxobutyrate	Amino Acid	911	115.04	0.309091	0.387055	0.500672	49	C00141	HMDB00019
linoleoyl-linoleoyl-glycerol (18:2/18:2) [1]*	Lipid	2720	634.54	0.309091	0.387055	0.500672	NA	NA	HMDB07248
malonate	Lipid	3447	103.004	0.309091	0.387055	0.500672	867	C00383	HMDB00691
margarate (17:0)	Lipid	5731	269.249	-0.309091	0.387055	0.500672	10465	NA	HMDB02259
myo-inositol	Lipid	3506.3	225.062	0.309091	0.387055	0.500672	892	C00137	HMDB00211
1-methyladenosine	Nucleotide	2120	282.12	0.309091	0.387055	0.500672	27476	C02494	HMDB03331
retinol (Vitamin A)	Cofactors and Vitamins	1636	269.226	-0.309091	0.387055	0.500672	445354	C00473	HMDB00305
sarcosine	Amino Acid	1280	90.055	0.309091	0.387055	0.500672	1088	C00213	HMDB00271
tyrosine	Amino Acid	2430	182.081	0.309091	0.387055	0.500672	6057	C00082	HMDB00158
cysteine sulfinic acid	Amino Acid	597	154.017	0.303852	0.393366	0.506851	109	C00606	HMDB00996
N-acetyltryptophan	Amino Acid	2630	245.093	0.303953	0.393201	0.506851	700653	C03137	HMDB13713
1-(1-enyl-oleoyl)-GPE (P-18:1)*	Lipid	1566	464.314	0.29697	0.40695	0.517296	NA	NA	NA
1-palmitoyl-GPC (16:0)	Lipid	1525	496.34	0.29697	0.40695	0.517296	86554	NA	HMDB10382
allantoin	Nucleotide	1672	157.037	-0.29697	0.40695	0.517296	204	C02350	HMDB00462
cis-4-decenoate (10:1n6)*	Lipid	4890	169.123	0.29697	0.40695	0.517296	5312351	NA	NA
glycine	Amino Acid	1375	76.0393	0.29697	0.40695	0.517296	750	C00037	HMDB00123
hippurate	Xenobiotics	2106.9	178.051	0.29697	0.40695	0.517296	464	C01586	HMDB00714
hydroxy-N6,N6,N6-trimethyllysine*	Amino Acid	2759	205.155	0.29697	0.40695	0.517296	NA	NA	NA
3-hydroxyhexanoylcarnitine (1)	Lipid	2918	276.181	-0.290929	0.414778	0.526235	NA	NA	NA
arabitol/xylitol	Carbohydrate	1932.4	151.061	0.284848	0.42736	0.533998	6912;94154	NA	NA
beta-alanine	Nucleotide	1905	90.055	0.284848	0.42736	0.533998	239	C00099	HMDB00056
dodecadienoate (12:2)*	Lipid	5146	195.139	0.284848	0.42736	0.533998	NA	NA	NA
gamma-glutamylglycine	Peptide	1535	205.082	0.284848	0.42736	0.533998	165527	NA	HMDB11667
mannitol/sorbitol	Carbohydrate	2320	181.072	0.284848	0.42736	0.533998	5780	C00794	HMDB00247
mannose	Carbohydrate	2200	179.056	0.284848	0.42736	0.533998	18950	C00159	HMDB00169
N-acetylglutamate	Amino Acid	1050	190.071	0.284848	0.42736	0.533998	70914	C00624	HMDB01138
nonadecanoate (19:0)	Lipid	6068	297.28	-0.284848	0.42736	0.533998	12591	C16535	HMDB00772
10-undecenoate (11:1n1)	Lipid	5085.8	183.139	0.272727	0.448272	0.554884	14891	C13910	HMDB33724
4-acetamidobutanoate	Amino Acid	1350	146.081	-0.272727	0.448272	0.554884	18189	C02946	HMDB03681
erythronate*	Carbohydrate	2186	135.03	-0.272727	0.448272	0.554884	2781043	NA	HMDB00613
glycerol	Lipid	758	91.0401	-0.272727	0.448272	0.554884	753	C00116	HMDB00131
maltose	Carbohydrate	3329.4	387.114	-0.272727	0.448272	0.554884	10991489	C00208	HMDB00163
caffeic acid sulfate	Xenobiotics	1307	258.992	-0.5	0.45	0.555981	NA	NA	HMDB41708
1-myristoylglycerol (14:0)	Lipid	6353.3	227.202	0.261399	0.465685	0.574287	79050	C01885	HMDB11561
ascorbic acid 3-sulfate*	Cofactors and Vitamins	2025	254.982	0.260606	0.469675	0.574917	11425365	NA	NA
erucate (22:1n9)	Lipid	6355.6	337.311	0.260606	0.469675	0.574917	5281116	C08316	HMDB02068
glucose	Carbohydrate	2342	179.056	0.260606	0.469675	0.574917	5793	C00031	HMDB00122
sphingomyelin (d18:2/18:1)*	Lipid	1904	727.575	0.260606	0.469675	0.574917	NA	NA	NA
stearoylcholine*	Lipid	1520	370.368	0.258473	0.470875	0.575321	NA	NA	NA
cysteinylglycine	Amino Acid	2132	179.048	0.248485	0.491555	0.597276	439498	C01419	HMDB00078
ergothioneine	Xenobiotics	850	230.096	0.248485	0.491555	0.597276	3032311	C05570	HMDB03045
histidine	Amino Acid	755.9	154.062	0.248485	0.491555	0.597276	6274	C00135	HMDB00177
isoleucylglycine	Peptide	1992	187.109	0.245804	0.49363	0.598697	342532	NA	HMDB28907
histidine betaine (hercynine)*	Xenobiotics	2094	198.124	0.285714	0.500794	0.606272	3083620	NA	NA
arginine	Amino Acid	2825	175.119	0.236364	0.513898	0.617612	232	C00062	HMDB00517
biliverdin	Cofactors and Vitamins	1016	583.255	0.236364	0.513898	0.617612	5353439	C00500	HMDB01008
fructosyllysine	Amino Acid	2784	309.166	0.236364	0.513898	0.617612	123708	NA	NA
hexadecenedioate (C16:1-DC)*	Lipid	4380	283.192	0.236364	0.513898	0.617612	NA	NA	NA
AMP	Nucleotide	1013	348.07	-0.226278	0.529592	0.634617	6083	C00020	HMDB00045
alpha-ketoglutarate	Energy	2700	145.014	-0.224242	0.536688	0.634617	51	C00026	HMDB00208
gluconate	Xenobiotics	2922	195.051	0.224242	0.536688	0.634617	10690	C00257	HMDB00625
glycerol 3-phosphate	Lipid	580	173.021	-0.224242	0.536688	0.634617	754	C00093	HMDB00126
levulinate (4-oxovalerate)	Xenobiotics	1433	99.0441	-0.224242	0.536688	0.634617	11579	NA	HMDB00720
mannonate*	Xenobiotics	2736	195.051	0.224242	0.536688	0.634617	3246006	NA	NA
N-acetyl-aspartyl-glutamate (NAAG)	Amino Acid	1035	305.098	0.224242	0.536688	0.634617	5255	C12270	HMDB01067
N-monomethylarginine	Amino Acid	2845	189.135	0.224242	0.536688	0.634617	132862	C03884	HMDB29416
thioproline	Xenobiotics	1250	134.027	-0.224242	0.536688	0.634617	93176	NA	NA
butyrate (4:0)	Lipid	1062	87.0452	0.218857	0.54353	0.64156	264	C00246	HMDB00039
valylglycine	Peptide	1506	173.093	0.216243	0.548474	0.646241	136487	NA	HMDB29127
arachidate (20:0)	Lipid	6240	311.296	0.212121	0.559908	0.655043	10467	C06425	HMDB02212
hexadecadienoate (16:2n6)	Lipid	5398	251.202	-0.212121	0.559908	0.655043	13932172	NA	HMDB00477
inosine	Nucleotide	1602.1	267.074	0.212121	0.559908	0.655043	6021	C00294	HMDB00195
malate	Energy	3343.1	133.014	-0.212121	0.559908	0.655043	525	C00149	HMDB00156
2-linoleoylglycerol (18:2)	Lipid	6250	279.233	0.2	0.583541	0.675517	5365676	NA	HMDB11538
3-hydroxybutyroylglycine	Lipid	978	162.076	0.2	0.583541	0.675517	NA	NA	NA
alpha-tocopherol	Cofactors and Vitamins	2522	430.378	0.2	0.583541	0.675517	14985	C02477	HMDB01893
C-glycosyltryptophan	Amino Acid	2700	367.15	-0.2	0.583541	0.675517	10981970	NA	NA
dihomolinoleate (20:2n6)	Lipid	5730	307.264	-0.2	0.583541	0.675517	6439848	C16525	HMDB05060
docosapentaenoate (n6 DPA; 22:5n6)	Lipid	5624.5	329.249	-0.2	0.583541	0.675517	6441454	C16513	HMDB01976
S-1-pyrroline-5-carboxylate	Amino Acid	1528	114.055	-0.188451	0.602095	0.695777	1196	C04322	HMDB01301
1-stearoyl-2-oleoyl-GPG (18:0/18:1)	Lipid	717	775.549	0.187879	0.607567	0.696017	NA	NA	NA
cystine	Amino Acid	2000	241.031	-0.187879	0.607567	0.696017	67678	C00491	HMDB00192
glycerate	Carbohydrate	2070.4	105.019	0.187879	0.607567	0.696017	752	C00258	HMDB00139
N-acetylalanine	Amino Acid	1564.8	130.051	0.187879	0.607567	0.696017	88064	C02847	HMDB00766
sphingomyelin (d18:2/24:1, d18:1/24:2)*	Lipid	2635	811.669	0.187879	0.607567	0.696017	NA	NA	NA
2-hydroxystearate	Lipid	5695	299.259	0.175758	0.631967	0.71775	69417	C03045	NA
3-formylindole	Xenobiotics	2736	146.06	-0.175758	0.631967	0.71775	10256	C08493	HMDB29737
dihomolinolenate (20:3n3 or 3n6)	Lipid	5596	305.249	-0.175758	0.631967	0.71775	5280581	C03242	HMDB02925
N-acetylthreonine	Amino Acid	821.6	160.061	0.175758	0.631967	0.71775	152204	NA	HMDB62557
sphingomyelin (d18:1/22:1, d18:2/22:0, d16:1/24:1)*	Lipid	2666	785.653	0.175758	0.631967	0.71775	NA	NA	HMDB12104
3-hydroxylaurate	Lipid	5175	215.165	0.163636	0.656721	0.740773	94216	NA	HMDB00387
docosadienoate (22:2n6)	Lipid	6034	335.296	-0.163636	0.656721	0.740773	5282807	C16533	HMDB61714
dodecanedioate (C12)	Lipid	2990	229.144	0.162579	0.65361	0.740773	12736	C02678	HMDB00623
laurate (12:0)	Lipid	5300	199.17	0.163636	0.656721	0.740773	3893	C02679	HMDB00638
chenodeoxycholate	Lipid	5264	391.285	0.158055	0.662762	0.746313	10133	C02528	HMDB00518
1-(1-enyl-palmitoyl)-GPC (P-16:0)*	Lipid	1547	480.345	0.151515	0.681808	0.761275	10917802	NA	HMDB10407
2'-deoxyuridine	Nucleotide	1586	111.02	-0.151515	0.681808	0.761275	13712	C00526	HMDB00012
creatine	Amino Acid	1947	132.077	0.151515	0.681808	0.761275	586	C00300	HMDB00064
docosapentaenoate (DPA; 22:5n3)	Lipid	5571	329.249	0.151515	0.681808	0.761275	6441454	C16513	HMDB06528
N-acetylaspartate (NAA)	Amino Acid	3143	174.041	0.151515	0.681808	0.761275	65065	C01042	HMDB00812
leucylglycine	Peptide	2778	189.123	0.141935	0.695696	0.775472	79070	NA	HMDB28929
gamma-glutamylmethionine	Peptide	2640	279.101	0.141115	0.697385	0.776046	7009567	NA	HMDB29155
caprylate (8:0)	Lipid	4362	143.108	0.139394	0.707204	0.779103	379	C06423	HMDB00482
cysteine	Amino Acid	1475	122.027	-0.139394	0.707204	0.779103	5862	C00097	HMDB00574
heptanoate (7:0)	Lipid	3670	129.092	0.139394	0.707204	0.779103	8094	C17714	HMDB00666
N-acetylglycine	Amino Acid	826	118.05	0.139394	0.707204	0.779103	10972	NA	HMDB00532
phosphoethanolamine (PE)	Lipid	700	142.026	0.139394	0.707204	0.779103	1015	C00346	HMDB00224
sulfate*	Xenobiotics	616	96.9601	0.139394	0.707204	0.779103	1118	C00059	HMDB01448
1-linoleoylglycerol (18:2)	Lipid	6477	279.233	-0.127273	0.732887	0.80338	5283469	NA	NA
16-hydroxypalmitate	Lipid	5236.2	271.228	-0.127273	0.732887	0.80338	10466	C18218	HMDB06294
myristate (14:0)	Lipid	5440	227.202	-0.127273	0.732887	0.80338	11005	C06424	HMDB00806
lidocaine	Xenobiotics	3250	235.18	-0.142857	0.752034	0.823004	3676	D00358	HMDB14426
13-HODE + 9-HODE	Lipid	5275	295.228	-0.115152	0.758833	0.827704	43013	NA	NA
cysteine s-sulfate	Amino Acid	2273	199.969	-0.115152	0.758833	0.827704	115015	C05824	HMDB00731
cytidine	Nucleotide	2124	244.093	-0.109423	0.763483	0.831404	6175	C00475	HMDB00089
1-oleoylglycerol (18:1)	Lipid	6650	281.249	0.103344	0.776334	0.842365	5283468	NA	HMDB11567
2-hydroxyhippurate (salicylurate)	Xenobiotics	1123.9	194.046	-0.2	0.783333	0.842365	10253	C07588	HMDB00840
3,4-dihydroxybutyrate	Lipid	2204	119.035	0.10303	0.785018	0.842365	NA	NA	NA
6-oxopiperidine-2-carboxylate	Amino Acid	965	142.051	-0.10303	0.785018	0.842365	3014237	NA	HMDB61705
arabonate/xylonate	Carbohydrate	2700	165.041	0.10303	0.785018	0.842365	122045;6602431	NA	NA
fructose	Carbohydrate	2065	179.056	-0.10303	0.785018	0.842365	5984	C00095	HMDB00660
lanthionine	Amino Acid	1730	209.059	-0.101284	0.7807	0.842365	98504	NA	NA
retinal	Cofactors and Vitamins	1666	285.221	0.10303	0.785018	0.842365	638015	C00376	HMDB01358
xanthine	Nucleotide	910	151.026	0.10303	0.785018	0.842365	1188	C00385	HMDB00292
bilirubin (E,E)*	Cofactors and Vitamins	1045	585.271	0.0920315	0.800378	0.857455	5315454	NA	NA
3-phosphoglycerate	Carbohydrate	590	187	0.0909091	0.811417	0.867875	724	C00597	HMDB00807
1-palmitoylglycerol (16:0)	Lipid	6550	255.233	0.0853659	0.814617	0.86989	14900	NA	HMDB31074
(16 or 17)-methylstearate (a19:0 or i19:0)	Lipid	5993	297.28	0.0787879	0.838004	0.890528	3083779	NA	HMDB37397
1-linolenoylglycerol (18:3)	Lipid	6214	277.217	0.0738493	0.839333	0.890528	53480978	NA	HMDB11569
sebacate (C10-DC)	Lipid	2147	201.113	-0.0787879	0.838004	0.890528	5192	C08277	HMDB00792
sphingomyelin (d18:1/24:1, d18:2/24:0)*	Lipid	3033	813.684	0.0787879	0.838004	0.890528	NA	NA	HMDB12107
2-oleoylglycerol (18:1)	Lipid	6500	281.249	0.0729487	0.841271	0.891154	5319879	NA	HMDB11537
5-hydroxyhexanoate	Lipid	1267	131.071	-0.0666667	0.864754	0.907305	170748	NA	HMDB00525
azelate (C9-DC)	Lipid	1276	187.098	0.0666667	0.864754	0.907305	2266	C08261	HMDB00784
dopamine 3-O-sulfate	Amino Acid	1556.2	232.029	0.0666667	0.864754	0.907305	122136	C13690	HMDB06275
gamma-glutamylisoleucine*	Peptide	2940	261.144	0.0666667	0.864754	0.907305	14253342	NA	HMDB11170
methylsuccinate	Amino Acid	2800	131.035	0.0666667	0.864754	0.907305	10349	NA	HMDB01844
pentadecanoate (15:0)	Lipid	5521	241.217	-0.0666667	0.864754	0.907305	13849	C16537	HMDB00826
1-palmitoleoylglycerol (16:1)*	Lipid	6094	253.217	0.0545455	0.891639	0.931079	NA	NA	HMDB11565
linoleoyl-linolenoyl-glycerol (18:2/18:3) [2]*	Lipid	2478	632.525	0.050642	0.889504	0.931079	NA	NA	HMDB07250
N-acetylvaline	Amino Acid	1704	158.082	0.0545455	0.891639	0.931079	66789	NA	HMDB11757
5-dodecenoate (12:1n7)	Lipid	5224	197.155	0.0424242	0.918633	0.953244	5312378	NA	HMDB00529
eicosapentaenoate (EPA; 20:5n3)	Lipid	5450	301.217	-0.0424242	0.918633	0.953244	446284	C06428	HMDB01999
myristoleate (14:1n5)	Lipid	5346.9	225.186	-0.0424242	0.918633	0.953244	5281119	C08322	HMDB02000
ribonate	Carbohydrate	2425	165.041	-0.0424242	0.918633	0.953244	5460677	C01685	HMDB00867
3-hydroxymyristate	Lipid	5335	243.197	0.030303	0.94571	0.972184	16064	NA	NA
gamma-glutamylphenylalanine	Peptide	2992	295.129	-0.030303	0.94571	0.972184	111299	NA	HMDB00594
heme	Cofactors and Vitamins	1124	616.176	0.030303	0.94571	0.972184	26945	C00032	HMDB03178
nonanoylcarnitine (C9)	Lipid	1010	302.233	-0.0250122	0.94532	0.972184	NA	NA	HMDB13288
ornithine	Amino Acid	2800	133.097	-0.030303	0.94571	0.972184	6262	C00077	HMDB03374
serotonin	Amino Acid	2550	177.102	-0.0250122	0.94532	0.972184	5202	C00780	HMDB00259
quinate	Xenobiotics	2432.9	191.056	-0.1	0.95	0.973566	6508	C00296	HMDB03072
saccharin	Xenobiotics	2000	181.992	-0.1	0.95	0.973566	5143	D01085	HMDB29723
1-dihomo-linolenylglycerol (20:3)	Lipid	6400	305.249	0.0184063	0.95975	0.980517	NA	NA	NA
isovalerate (C5)	Amino Acid	1564	101.061	0.0187592	0.958979	0.980517	10430	C08262	HMDB00718
2,3-dihydroxyisovalerate	Xenobiotics	1050	133.051	0.0357143	0.963492	0.982821	677	C04039	HMDB12141
2-hydroxypalmitate	Lipid	5511.2	271.228	0.0181818	0.972841	0.983254	92836	NA	HMDB31057
gamma-glutamylvaline	Peptide	2700	247.129	-0.0181818	0.972841	0.983254	7015683	NA	HMDB11172
N-acetylmethionine	Amino Acid	1787	190.054	-0.0181818	0.972841	0.983254	448580	C02712	HMDB11745
sphingosine 1-phosphate	Lipid	1850	378.241	-0.0181818	0.972841	0.983254	5283560	C06124	HMDB00277
tetradecadienoate (14:2)*	Lipid	5292	223.17	-0.0181818	0.972841	0.983254	5312409	NA	HMDB00560
trans-urocanate	Amino Acid	2285	139.05	0.0181818	0.972841	0.983254	736715	C00785	HMDB00301
2-hydroxyoctanoate	Lipid	3736.8	159.103	0.00613543	0.986579	0.995617	94180	NA	HMDB02264
alpha-ketoglutaramate*	Amino Acid	1916	144.03	-0.00606061	1	1	48	NA	NA
behenate (22:0)*	Lipid	6745	339.327	-0.00606061	1	1	8215	C08281	HMDB00944
dimethylarginine (ADMA + SDMA)	Amino Acid	2850	203.15	0.00606061	1	1	123831	C03626	HMDB01539
docosahexaenoate (DHA; 22:6n3)	Lipid	5525	327.233	0.00606061	1	1	445580	C06429	HMDB02183
N-ethylglycinexylidide	Xenobiotics	3209	207.149	-0.5	1	1	24415	C16561	HMDB60656
stearidonate (18:4n3)	Lipid	5395	275.202	-0.00606061	1	1	5312508	C16300	HMDB06547

## Sheet: Table 2. Blood-CSF
Supplementary Table 2. Correlation Statistics, Chemical Identifiers, and LC-MS Data for Metabolites Detected in Plasma and CSF Samples from 3 or More Patients, Sorted by Q-Value.
Compound	Class	Retention index	Mass	Spearman's rho	p-value (unadjusted)	q-value (FDR-adjusted)	PubChem ID	KEGG ID	HMDB ID
1,5-anhydroglucitol (1,5-AG)	Carbohydrate	802	163.061	0.963636	<0.0001	<0.0001	64960	C07326	HMDB02712
2-aminoheptanoate	Lipid	3160	146.118	0.951515	<0.0001	<0.0001	227939	NA	NA
2-piperidinone	Xenobiotics	1675	100.076	0.939394	<0.0001	<0.0001	12665	NA	HMDB11749
5,6-dihydrothymine	Nucleotide	1637.8	127.051	0.963636	<0.0001	<0.0001	93556	C00906	HMDB00079
ethylmalonate	Amino Acid	2785	131.035	0.975758	<0.0001	<0.0001	11756	NA	HMDB00622
homostachydrine*	Xenobiotics	1750	158.118	0.951515	<0.0001	<0.0001	441447	C08283	HMDB33433
N,N,N-trimethyl-5-aminovalerate	Amino Acid	2186	160.133	0.963636	<0.0001	<0.0001	14274897	NA	NA
trigonelline (N'-methylnicotinate)	Cofactors and Vitamins	1388	138.055	0.951515	<0.0001	<0.0001	5570	C01004	HMDB00875
tryptophan betaine	Amino Acid	2673	247.144	0.951515	<0.0001	<0.0001	442106	C09213	HMDB61115
N-methylproline	Amino Acid	1335	130.086	0.96657	<0.0001	0.000172138	557	NA	NA
2R,3R-dihydroxybutyrate	Lipid	1543	119.035	0.927273	0.000130162	0.00237185	13120901	NA	HMDB00498
alpha-hydroxyisovalerate	Amino Acid	1126	117.056	0.927273	0.000130162	0.00237185	99823	NA	HMDB00407
dimethyl sulfone	Xenobiotics	832	95.0161	0.927273	0.000130162	0.00237185	6213	C11142	HMDB04983
gamma-glutamylglutamine	Peptide	1430	276.119	-0.927273	0.000130162	0.00237185	150914	C05283	HMDB11738
phenol sulfate	Amino Acid	2156	172.991	0.927273	0.000130162	0.00237185	74426	C02180	HMDB60015
phenylacetylglutamine	Peptide	2330	263.104	0.927273	0.000130162	0.00237185	92258	C04148	HMDB06344
stachydrine	Xenobiotics	1440	144.102	0.927273	0.000130162	0.00237185	115244	C10172	HMDB04827
urea	Amino Acid	700	121.072	0.927273	0.000130162	0.00237185	1176	C00086	HMDB00294
caffeine	Xenobiotics	2106	195.088	0.966667	0.000165344	0.00258251	2519	C07481	HMDB01847
theobromine	Xenobiotics	1600	181.072	0.966667	0.000165344	0.00258251	5429	C07480	HMDB02825
theophylline	Xenobiotics	2356.9	179.058	0.966667	0.000165344	0.00258251	2153	C07130	HMDB01889
sulfamethoxazole	Xenobiotics	1941	252.045	0.97619	0.000396825	0.00591631	5329	D00285,C07315,D00447	HMDB15150
N-formylanthranilic acid	Amino Acid	900	164.035	0.887934	0.000601514	0.00857811	101399	C05653	HMDB04089
methionine sulfone	Amino Acid	1250	182.048	0.877367	0.000851188	0.0116329	69961	NA	NA
3-methylxanthine	Xenobiotics	1700	165.042	0.952381	0.00114087	0.0149683	70639	C16357	HMDB01886
S-methylcysteine	Amino Acid	880	134.028	0.890909	0.00138027	0.0174126	24417	NA	HMDB02108
acisoga	Amino Acid	2297	183.114	0.849267	0.00187505	0.0223612	129397	NA	NA
ergothioneine	Xenobiotics	850	230.096	0.878788	0.00197706	0.0223612	3032311	C05570	HMDB03045
N-acetylneuraminate	Carbohydrate	3072.6	308.099	-0.878788	0.00197706	0.0223612	439197	C00270	HMDB00230
homoarginine	Amino Acid	2882	189.135	0.866667	0.00268142	0.0274845	9085	C01924	HMDB00670
mannose	Carbohydrate	2200	225.062	0.866667	0.00268142	0.0274845	18950	C00159	HMDB00169
uridine	Nucleotide	1457.6	243.062	0.866667	0.00268142	0.0274845	6029	C00299	HMDB00296
3,4-dihydroxybutyrate	Lipid	2204	119.035	0.854545	0.00350474	0.034835	NA	NA	NA
2-hydroxybutyrate/2-hydroxyisobutyrate	Amino Acid	1258	103.04	0.842424	0.00445903	0.0395287	440864;11671	NA	NA
creatinine	Amino Acid	2055	114.066	0.842424	0.00445903	0.0395287	588	C00791	HMDB00562
dimethylglycine	Amino Acid	1104	104.071	0.842424	0.00445903	0.0395287	673	C01026	HMDB00092
trimethylamine N-oxide	Lipid	2100	76.0757	0.842424	0.00445903	0.0395287	1145	C01104	HMDB00925
myo-inositol	Lipid	3506.3	225.062	0.830303	0.0055568	0.0455658	892	C00137	HMDB00211
N1-Methyl-2-pyridone-5-carboxamide	Cofactors and Vitamins	1250	153.066	0.830303	0.0055568	0.0455658	69698	C05842	HMDB04193
N1-Methyl-4-pyridone-3-carboxamide	Cofactors and Vitamins	1260	153.066	0.830303	0.0055568	0.0455658	440810	C05843	HMDB04194
p-cresol sulfate	Xenobiotics	2890	187.007	0.928571	0.00674603	0.0539683	4615423	NA	HMDB11635
N-delta-acetylornithine	Amino Acid	858	173.093	0.781632	0.007571	0.0591259	9920500	NA	NA
kynurenine	Amino Acid	2739	209.092	0.806061	0.00823557	0.0600282	161166	C00328	HMDB00684
N6-methyllysine	Amino Acid	2831	161.129	0.806061	0.00823557	0.0600282	164795	C02728	HMDB02038
pipecolate	Amino Acid	2200	130.086	0.806061	0.00823557	0.0600282	849	C00408	HMDB00070
2-hydroxy-3-methylvalerate	Amino Acid	1800	131.071	0.793939	0.00984414	0.0658954	164623	NA	HMDB00317
cis-4-decenoylcarnitine (C10:1)	Lipid	1057	314.233	0.769345	0.00927422	0.0658954	NA	NA	NA
lysine	Amino Acid	2850	147.113	0.793939	0.00984414	0.0658954	5962	C00047	HMDB00182
S-methylcysteine sulfoxide	Amino Acid	900	152.038	0.793939	0.00984414	0.0658954	82142	NA	HMDB29432
butyrylcarnitine (C4)	Lipid	2860	232.154	0.759882	0.010758	0.0705725	439829	C02862	HMDB02013
2S,3R-dihydroxybutyrate	Lipid	1660	119.035	0.781818	0.0116513	0.0734926	10964471	NA	HMDB02453
3-hydroxy-2-ethylpropionate	Amino Acid	975	117.056	0.781818	0.0116513	0.0734926	188979	NA	HMDB00396
3-indoxyl sulfate	Amino Acid	2222.2	212.002	0.753123	0.0119149	0.0737372	10258	NA	HMDB00682
isoleucine	Amino Acid	2800	132.102	0.769697	0.0136718	0.0800776	6306	C00407	HMDB00172
picolinate	Amino Acid	910	124.039	0.769697	0.0136718	0.0800776	1018	C10164	HMDB02243
threonine	Amino Acid	1514	120.066	0.769697	0.0136718	0.0800776	6288	C00188	HMDB00167
quinolinate	Cofactors and Vitamins	845	168.029	0.73821	0.0147714	0.0850001	1066	C03722	HMDB00232
1-carboxyethylvaline	Amino Acid	2008	188.093	0.757576	0.0159208	0.0870339	NA	NA	NA
3-hydroxybutyrate (BHBA)	Lipid	1480	103.04	0.757576	0.0159208	0.0870339	441	C01089	HMDB00357
glucose	Carbohydrate	2342	225.062	0.757576	0.0159208	0.0870339	5793	C00031	HMDB00122
5-hydroxylysine	Amino Acid	2790	163.108	0.730554	0.0164089	0.088172	1029	C16741	HMDB00450
piperine	Xenobiotics	1168	286.144	1	0.0166667	0.088172	638024	C03882	HMDB29377
indoleacetate	Amino Acid	2200	174.056	0.723756	0.0179653	0.0901454	802	C00954	HMDB00197
N-acetylglycine	Amino Acid	826	118.05	0.745455	0.0184138	0.0901454	10972	NA	HMDB00532
N2-acetyl,N6-methyllysine	Amino Acid	2168	203.139	0.723297	0.018074	0.0901454	NA	NA	NA
pantothenate (Vitamin B5)	Cofactors and Vitamins	1498.7	218.103	0.745455	0.0184138	0.0901454	6613	C00864	HMDB00210
propionylcarnitine (C3)	Lipid	2590	218.139	0.745455	0.0184138	0.0901454	107738	C03017	HMDB00824
aconitate [cis or trans]	Energy	580	173.009	0.733333	0.0211665	0.100617	NA	NA	NA
glucuronate	Carbohydrate	3233.3	193.035	0.733333	0.0211665	0.100617	444791	C00191	HMDB00127
5,6-dihydrouracil	Nucleotide	1120	113.036	0.700342	0.0241072	0.11022	649	C00429	HMDB00076
alpha-ketoglutaramate*	Amino Acid	1916	144.03	0.721212	0.0241946	0.11022	48	NA	NA
fructosyllysine	Amino Acid	2784	309.166	0.721212	0.0241946	0.11022	123708	NA	NA
1-methylhistidine	Amino Acid	2755	170.092	0.693012	0.0262929	0.118138	92105	C01152	HMDB00001
7-methylguanine	Nucleotide	2175	166.072	0.709091	0.0275141	0.120328	11361	C02242	HMDB00897
citrulline	Amino Acid	1520	176.103	0.709091	0.0275141	0.120328	9750	C00327	HMDB00904
3-methoxytyrosine	Amino Acid	2555	212.092	0.687836	0.0279157	0.120478	1670	NA	HMDB01434
beta-hydroxyisovalerate	Amino Acid	1027	117.056	0.69697	0.0311411	0.127161	69362	NA	HMDB00754
chiro-inositol	Lipid	3191.2	225.062	0.677372	0.0314027	0.127161	NA	C19891	HMDB34220
mannitol/sorbitol	Carbohydrate	2320	181.072	0.69697	0.0311411	0.127161	5780	C00794	HMDB00247
N4-acetylsulfamethoxazole*	Xenobiotics	2622	296.07	0.733333	0.0311232	0.127161	65280	C13061,D01601	HMDB13854
phenyllactate (PLA)	Amino Acid	908	165.056	0.69697	0.0311411	0.127161	3848	C05607	HMDB00779
S-allylcysteine	Xenobiotics	2690	162.058	0.885714	0.0333333	0.133333	98280	NA	HMDB34323
2,3-dihydroxyisovalerate	Xenobiotics	1050	133.051	0.821429	0.034127	0.133837	677	C04039	HMDB12141
3-hydroxyhexanoate	Lipid	1725	131.071	0.684848	0.0350915	0.133837	151492	NA	NA
N,N,N-trimethyl-alanylproline betaine (TMAP)	Amino Acid	2470	229.155	0.684848	0.0350915	0.133837	NA	NA	NA
ornithine	Amino Acid	2800	133.097	0.684848	0.0350915	0.133837	6262	C00077	HMDB03374
anthranilate	Amino Acid	2606	138.055	0.655433	0.0396512	0.147791	227	C00108	HMDB01123
N-acetylvaline	Amino Acid	1704	158.082	0.672727	0.0393814	0.147791	66789	NA	HMDB11757
3-(4-hydroxyphenyl)lactate (HPLA)	Amino Acid	1379	181.051	0.660606	0.0440266	0.158689	9378	C03672	HMDB00755
leucine	Amino Acid	2864	132.102	0.660606	0.0440266	0.158689	6106	NA	NA
salicylate	Xenobiotics	802	137.024	0.7	0.043254	0.158689	338	C00805	HMDB01895
3-methylhistidine	Amino Acid	2670	170.092	0.648485	0.0490426	0.171127	64969	C01152	HMDB00479
alanine	Amino Acid	1700	90.055	0.648485	0.0490426	0.171127	5950	C00041	HMDB00161
paraxanthine	Xenobiotics	2279	179.058	0.785714	0.0480159	0.171127	4687	C13747	HMDB01860
1-palmitoyl-GPC (16:0)	Lipid	1525	496.34	0.636364	0.0544451	0.186021	86554	NA	HMDB10382
3-amino-2-piperidone	Amino Acid	2065	115.087	0.636364	0.0544451	0.186021	5200225	NA	HMDB00323
phosphocholine	Lipid	700	184.073	0.624242	0.060249	0.20165	1014	C00588	HMDB01565
N-acetylarginine	Amino Acid	2245	217.13	0.624242	0.060249	0.20165	67427	C02562	HMDB04620
1-methyl-5-imidazoleacetate	Amino Acid	1989	141.066	0.612121	0.0664691	0.211964	6451814	NA	HMDB04988
2-hydroxyadipate	Lipid	3000	161.046	0.601826	0.065646	0.211964	193530	C02360	HMDB00321
3-hydroxyisobutyrate	Amino Acid	1619	103.04	0.612121	0.0664691	0.211964	87	C06001	HMDB00336
prolylhydroxyproline	Amino Acid	2128	229.118	0.612121	0.0664691	0.211964	11673055	NA	HMDB06695
ranitidine	Xenobiotics	2910	315.149	0.65	0.0665619	0.211964	3001055	D00422	HMDB01930
1-palmitoyl-2-docosahexaenoyl-GPC (16:0/22:6)	Lipid	2023	806.569	0.6	0.0731199	0.228413	6441886	NA	HMDB07991
serine	Amino Acid	1239	106.05	0.6	0.0731199	0.228413	5951	C00065	HMDB00187
ascorbic acid 3-sulfate*	Cofactors and Vitamins	2025	254.982	0.582866	0.0769923	0.23824	11425365	NA	NA
2'-deoxyuridine	Nucleotide	1586	227.067	0.587879	0.0802151	0.241381	13712	C00526	HMDB00012
2-methylserine	Amino Acid	1652	120.066	0.587879	0.0802151	0.241381	94309	C02115	NA
glycerophosphoethanolamine	Lipid	3075	214.049	0.587879	0.0802151	0.241381	123874	C01233	HMDB00114
5-acetylamino-6-amino-3-methyluracil	Xenobiotics	1710	197.068	1	0.0833333	0.246246	88299	C16366	HMDB04400
acesulfame	Xenobiotics	756	161.987	0.9	0.0833333	0.246246	36573	NA	HMDB33585
gamma-glutamyl-epsilon-lysine	Peptide	2725	276.155	0.575758	0.087768	0.25476	7015685	NA	HMDB03869
urate	Nucleotide	757.1	167.021	0.575758	0.087768	0.25476	1175	C00366	HMDB00289
sphingomyelin (d18:2/24:1, d18:1/24:2)*	Lipid	2635	811.669	0.562462	0.0905423	0.260508	NA	NA	NA
N-acetyltaurine	Amino Acid	800	166.018	0.563636	0.0957916	0.273214	159864	NA	NA
1-methyl-4-imidazoleacetate	Amino Acid	2064	141.066	0.551515	0.104298	0.285081	75810	C05828	HMDB02820
heptanoate (7:0)	Lipid	3670	129.092	-0.551515	0.104298	0.285081	8094	C17714	HMDB00666
methylmalonate (MMA)	Lipid	3078.4	117.019	0.551515	0.104298	0.285081	487	C02170	HMDB00202
N-acetylmethionine	Amino Acid	1787	190.054	-0.551515	0.104298	0.285081	448580	C02712	HMDB11745
taurine	Amino Acid	2120	124.007	0.551515	0.104298	0.285081	1123	C00245	HMDB00251
1-ribosyl-imidazoleacetate*	Amino Acid	2006	259.092	0.539394	0.113298	0.304605	5117448	C05131	HMDB02331
2-aminobutyrate	Amino Acid	2059	104.071	0.539394	0.113298	0.304605	439691	C02261	HMDB00650
hypoxanthine	Nucleotide	1515.8	135.031	0.527273	0.122803	0.322236	790	C00262	HMDB00157
N-acetyl-aspartyl-glutamate (NAAG)	Amino Acid	1035	305.098	0.527273	0.122803	0.322236	5255	C12270	HMDB01067
ribulonate/xylulonate/lyxonate*	Carbohydrate	2350	165.041	0.527273	0.122803	0.322236	NA	NA	NA
3-methylglutaconate	Amino Acid	2700	99.0452	0.515152	0.132823	0.340359	1551553	NA	HMDB00522
galactonate	Carbohydrate	3085	195.051	-0.515152	0.132823	0.340359	128869	C00880	HMDB00565
threonate	Cofactors and Vitamins	2384	135.03	-0.515152	0.132823	0.340359	151152	C01620	HMDB00943
2-oxoarginine*	Amino Acid	1760	174.087	0.50303	0.143367	0.356245	558	C03771	HMDB04225
benzoate	Xenobiotics	1750	121.029	-0.50303	0.143367	0.356245	243	C00180	HMDB01870
N-acetylglutamine	Amino Acid	845	189.087	0.50303	0.143367	0.356245	182230	C02716	HMDB06029
pyridoxate	Cofactors and Vitamins	846	182.046	0.50303	0.143367	0.356245	6723	C00847	HMDB00017
5-hydroxyhexanoate	Lipid	1267	131.071	0.484881	0.155489	0.3806	170748	NA	HMDB00525
phosphoethanolamine (PE)	Lipid	638	140.012	0.490909	0.154443	0.3806	1015	C00346	HMDB00224
1-stearoyl-GPC (18:0)	Lipid	1606	524.371	0.478788	0.166058	0.394689	497299	NA	HMDB10384
2-hydroxyglutarate	Lipid	958	166.071	-0.478788	0.166058	0.394689	43	C02630	HMDB0059655
creatine	Amino Acid	1947	132.077	0.478788	0.166058	0.394689	586	C00300	HMDB00064
gulonate*	Cofactors and Vitamins	2750	195.051	0.478788	0.166058	0.394689	152304	C00257	HMDB03290
5-methyluridine (ribothymidine)	Nucleotide	1778.1	257.078	0.466667	0.178219	0.411662	445408	NA	HMDB00884
carnitine	Lipid	1978	162.113	0.466667	0.178219	0.411662	10917	C00318	HMDB00062
mannonate*	Xenobiotics	2736	195.051	0.466667	0.178219	0.411662	3246006	NA	NA
O-sulfo-L-tyrosine	Xenobiotics	990	260.023	0.466667	0.178219	0.411662	514186	NA	NA
N-acetylisoleucine	Amino Acid	2325	172.098	0.460999	0.179933	0.412714	306109	NA	HMDB61684
adipoylcarnitine (C6-DC)	Lipid	2570	290.16	0.455929	0.185397	0.420307	71296139	NA	HMDB61677
cytidine	Nucleotide	1325	242.078	0.454545	0.190932	0.420307	6175	C00475	HMDB00089
glycerol	Lipid	758	91.0401	0.454545	0.190932	0.420307	753	C00116	HMDB00131
N-acetylthreonine	Amino Acid	821.6	160.061	0.454545	0.190932	0.420307	152204	NA	HMDB62557
N6-carbamoylthreonyladenosine	Nucleotide	2008	413.142	0.454545	0.190932	0.420307	161466	NA	HMDB41623
N6-succinyladenosine	Nucleotide	940	382.1	-0.454545	0.190932	0.420307	165243	NA	HMDB00912
imidazole lactate	Amino Acid	2040	157.061	0.447886	0.194263	0.424788	793	C05568	HMDB02320
citrate	Energy	582	191.02	0.442424	0.204201	0.434921	311	C00158	HMDB00094
glycine	Amino Acid	1375	76.0393	0.442424	0.204201	0.434921	750	C00037	HMDB00123
isobutyrylcarnitine (C4)	Amino Acid	2810	232.154	0.442424	0.204201	0.434921	168379	NA	HMDB00736
malonate	Lipid	3447	103.004	0.442424	0.204201	0.434921	867	C00383	HMDB00691
2-aminooctanoate	Lipid	750	160.133	0.43316	0.211126	0.44677	69522	NA	HMDB00991
3-aminoisobutyrate	Nucleotide	2190	104.071	0.430303	0.218028	0.452616	64956	C05145	HMDB03911
proline	Amino Acid	1603	116.071	0.430303	0.218028	0.452616	145742	C00148	HMDB00162
uracil	Nucleotide	827	113.035	0.430303	0.218028	0.452616	1174	C00106	HMDB00300
alpha-tocopherol	Cofactors and Vitamins	2522	430.378	-0.418182	0.232418	0.461044	14985	C02477	HMDB01893
erucate (22:1n9)	Lipid	6355.6	337.311	-0.418955	0.228164	0.461044	5281116	C08316	HMDB02068
gamma-glutamylisoleucine*	Peptide	2940	261.144	0.418182	0.232418	0.461044	14253342	NA	HMDB11170
hypotaurine	Amino Acid	724	110.027	-0.418955	0.228164	0.461044	107812	C00519	HMDB00965
isovalerylcarnitine (C5)	Amino Acid	3085	246.17	0.418182	0.232418	0.461044	6426851	NA	HMDB00688
methyl glucopyranoside (alpha + beta)	Xenobiotics	832	212.113	0.7	0.233333	0.461044	NA	NA	NA
N6,N6,N6-trimethyllysine	Amino Acid	2825	189.16	0.418182	0.232418	0.461044	440120	C03793	HMDB01325
N6,N6-dimethyllysine	Amino Acid	2831	175.144	0.418182	0.232418	0.461044	193344	C05545	HMDB13287
2-methylbutyrylcarnitine (C5)	Amino Acid	3050	246.17	0.406061	0.247371	0.485854	6426901	NA	HMDB00378
carboxyethyl-GABA	Amino Acid	2085	176.092	-0.398803	0.253627	0.495176	2572	NA	HMDB02201
beta-alanine	Nucleotide	1905	90.055	-0.393939	0.262887	0.507217	239	C00099	HMDB00056
tyrosine	Amino Acid	2430	182.081	0.393939	0.262887	0.507217	6057	C00082	HMDB00158
orotidine	Nucleotide	2250	287.052	0.381818	0.278965	0.535091	92751	NA	HMDB00788
1-methylnicotinamide	Cofactors and Vitamins	1940	137.071	0.369697	0.295604	0.550899	457	C02918	HMDB00699
2,3-dihydroxy-2-methylbutyrate	Amino Acid	1318	133.051	0.369697	0.295604	0.550899	301941	NA	HMDB29576
hydroxy-N6,N6,N6-trimethyllysine*	Amino Acid	2759	205.155	0.369697	0.295604	0.550899	NA	NA	NA
pseudouridine	Nucleotide	1929	243.062	0.369697	0.295604	0.550899	15047	C02067	HMDB00767
sulfate*	Xenobiotics	616	96.9601	0.369697	0.295604	0.550899	1118	C00059	HMDB01448
dopamine 3-O-sulfate	Amino Acid	1556.2	232.029	0.36199	0.304005	0.563353	122136	C13690	HMDB06275
1-palmitoyl-2-dihomo-linolenoyl-GPC (16:0/20:3n3 or 6)*	Lipid	2199	784.585	0.357576	0.3128	0.563728	NA	NA	NA
arginine	Amino Acid	2825	175.119	0.357576	0.3128	0.563728	232	C00062	HMDB00517
gamma-glutamylthreonine	Peptide	1750	249.108	0.357576	0.3128	0.563728	76078708	NA	HMDB29159
inosine	Nucleotide	1269	269.088	-0.357576	0.3128	0.563728	6021	C00294	HMDB00195
maleate	Lipid	2640	115.004	0.357576	0.3128	0.563728	444266	C01384	HMDB00176
1-(1-enyl-palmitoyl)-2-oleoyl-GPC (P-16:0/18:1)*	Lipid	2443	744.59	0.345455	0.330549	0.575439	NA	NA	NA
3-methyl-2-oxobutyrate	Amino Acid	1465	115.04	-0.345455	0.330549	0.575439	49	C00141	HMDB00019
catechol sulfate	Xenobiotics	1906	188.986	0.8	0.333333	0.575439	3083879	NA	HMDB59724
cysteine	Amino Acid	1475	122.027	0.345455	0.330549	0.575439	5862	C00097	HMDB00574
glycerol 3-phosphate	Lipid	580	173.021	0.345455	0.330549	0.575439	754	C00093	HMDB00126
isovalerate (C5)	Amino Acid	1564	101.061	0.345455	0.330549	0.575439	10430	C08262	HMDB00718
N-ethylglycinexylidide	Xenobiotics	3209	207.149	1	0.333333	0.575439	24415	C16561	HMDB60656
sphingomyelin (d18:1/20:0, d16:1/22:0)*	Lipid	2685	759.638	-0.343918	0.330526	0.575439	NA	NA	HMDB12102
5,6-dihydrouridine	Nucleotide	1119	245.078	0.333333	0.348846	0.586777	94312	NA	NA
betaine	Amino Acid	1064	118.086	0.333333	0.348846	0.586777	247	C00719	HMDB00043
cysteinylglycine	Amino Acid	2132	179.048	0.333333	0.348846	0.586777	439498	C01419	HMDB00078
fructose	Carbohydrate	2065	225.062	0.333333	0.348846	0.586777	5984	C00095	HMDB00660
phosphate	Energy	608	96.9696	-0.333333	0.348846	0.586777	1061	C00009	HMDB01429
lidocaine	Xenobiotics	3250	235.18	-0.428571	0.353571	0.591691	3676	D00358	HMDB14426
1-stearoyl-2-docosahexaenoyl-GPC (18:0/22:6)	Lipid	2197	834.601	0.325159	0.359267	0.598171	NA	NA	HMDB08057
glutarate (C5-DC)	Lipid	2900	131.035	-0.321212	0.367684	0.606032	743	C00489	HMDB00661
phenylalanine	Amino Acid	2878	166.086	0.321212	0.367684	0.606032	6140	C00079	HMDB00159
cys-gly, oxidized	Amino Acid	2947	355.074	-0.309091	0.387055	0.622324	333293	NA	NA
gamma-glutamylglutamate	Peptide	1775	277.103	-0.309091	0.387055	0.622324	92865	C05282	HMDB11737
gamma-glutamylvaline	Peptide	2700	247.129	-0.309091	0.387055	0.622324	7015683	NA	HMDB11172
N-acetylhistidine	Amino Acid	2065	198.087	0.309091	0.387055	0.622324	75619	C02997	HMDB32055
N4-acetylcytidine	Nucleotide	1580	286.103	0.309091	0.387055	0.622324	107461	NA	HMDB05923
1-oleoyl-GPE (18:1)	Lipid	6125.1	478.294	-0.29697	0.40695	0.638659	9547071	NA	HMDB11506
1-palmitoyl-2-linoleoyl-GPC (16:0/18:2)	Lipid	2160	758.569	0.29697	0.40695	0.638659	5287971	NA	HMDB07973
4-methyl-2-oxopentanoate	Amino Acid	2170	129.056	-0.29697	0.40695	0.638659	70	C00233	HMDB00695
ascorbic acid 2-sulfate	Cofactors and Vitamins	3042	254.982	0.29697	0.40695	0.638659	86484	NA	NA
butyrate (4:0)	Lipid	1062	87.0452	0.29697	0.40695	0.638659	264	C00246	HMDB00039
1-palmitoyl-2-palmitoleoyl-GPC (16:0/16:1)*	Lipid	2160	732.554	-0.284848	0.42736	0.658094	NA	NA	HMDB07969
5-(galactosylhydroxy)-L-lysine	Amino Acid	2755	325.161	0.284848	0.42736	0.658094	123986	NA	NA
deoxycarnitine	Lipid	2052	146.118	0.284848	0.42736	0.658094	134	C01181	HMDB01161
N1-methylinosine	Nucleotide	1430	283.104	0.284848	0.42736	0.658094	65095	NA	HMDB02721
1-linoleoyl-GPC (18:2)	Lipid	1465	520.34	0.277999	0.436737	0.668333	11988421	C04100	HMDB10386
allantoin	Nucleotide	1672	157.037	0.272727	0.448272	0.668333	204	C02350	HMDB00462
alpha-ketobutyrate	Amino Acid	940	101.024	0.276094	0.440015	0.668333	58	C00109	HMDB00005
beta-citrylglutamate	Amino Acid	530	320.062	0.273557	0.444399	0.668333	72715786	C20775	NA
erythronate*	Carbohydrate	2186	135.03	-0.272727	0.448272	0.668333	2781043	NA	HMDB00613
gamma-glutamylhistidine	Peptide	2740	285.119	-0.273557	0.444399	0.668333	7017195	NA	NA
thioproline	Xenobiotics	1250	134.027	0.272727	0.448272	0.668333	93176	NA	NA
succinylcarnitine (C4-DC)	Energy	2291	262.128	0.267478	0.454986	0.675273	71464481	NA	HMDB61717
N-acetylleucine	Amino Acid	2400	172.098	0.265068	0.459214	0.678479	70912	C02710	HMDB11756
cysteinylglycine disulfide*	Amino Acid	2547	298.053	-0.260606	0.469675	0.684682	NA	NA	HMDB00709
gamma-glutamylleucine	Peptide	2991	261.144	0.260606	0.469675	0.684682	151023	NA	HMDB11171
glutamate	Amino Acid	1500	148.06	0.260606	0.469675	0.684682	611	C00025	HMDB00148
caprylate (8:0)	Lipid	4362	143.108	-0.248485	0.491555	0.709441	379	C06423	HMDB00482
pyroglutamine*	Amino Acid	1900	129.066	0.248485	0.491555	0.709441	134508	NA	NA
hydroxyproline	Amino Acid	1064	132.065	0.24607	0.493148	0.709441	5810	C01157	HMDB00725
gluconate	Xenobiotics	2922	195.051	0.321429	0.497619	0.712747	10690	C00257	HMDB00625
cytosine	Nucleotide	2060	112.05	0.242161	0.500259	0.713412	597	C00380	HMDB00630
2'-O-methylcytidine	Nucleotide	2411	258.108	0.236364	0.513898	0.717271	150971	NA	NA
2-O-methylascorbic acid	Cofactors and Vitamins	1512	189.041	-0.236364	0.513898	0.717271	99779	NA	NA
N-acetylglucosaminylasparagine	Carbohydrate	1212	336.14	-0.239208	0.50566	0.717271	123826	C04540	HMDB00489
ribonate	Carbohydrate	2425	165.041	0.236364	0.513898	0.717271	5460677	C01685	HMDB00867
tryptophan	Amino Acid	2986	205.097	0.236364	0.513898	0.717271	6305	C00078	HMDB00929
3-methylcytidine	Nucleotide	2176	258.108	0.231363	0.520126	0.720541	159649	NA	NA
quinate	Xenobiotics	2432.9	191.056	0.25	0.520635	0.720541	6508	C00296	HMDB03072
arachidonate (20:4n6)	Lipid	5535	303.233	-0.226278	0.529592	0.729858	444899	C00219	HMDB01043
3-methyl-2-oxovalerate	Amino Acid	2064.2	129.056	0.224242	0.536688	0.733474	47	C00671	HMDB03736
N2,N2-dimethylguanosine	Nucleotide	2210	312.13	0.224242	0.536688	0.733474	92919	NA	HMDB04824
5-oxoproline	Amino Acid	738.5	128.035	-0.212121	0.559908	0.758884	7405	C01879	HMDB00267
histidine	Amino Acid	755.9	154.062	-0.212121	0.559908	0.758884	6274	C00135	HMDB00177
2,3-dihydroxy-5-methylthio-4-pentenoate (DMTPA)*	Amino Acid	1156	177.023	0.2	0.583541	0.774904	NA	NA	NA
gamma-glutamylphenylalanine	Peptide	2992	295.129	0.2	0.583541	0.774904	111299	NA	HMDB00594
methionine sulfoxide	Amino Acid	1272	166.053	-0.2	0.583541	0.774904	158980	C02989	HMDB02005
N-formylmethionine	Amino Acid	1543.8	176.039	-0.2	0.583541	0.774904	439750	C03145	HMDB01015
sphingomyelin (d18:2/16:0, d18:1/16:1)*	Lipid	2002	701.559	0.198009	0.583443	0.774904	NA	NA	NA
1,2-dipalmitoyl-GPC (16:0/16:0)	Lipid	2365	734.569	0.187879	0.607567	0.797128	452110	NA	HMDB00564
1-palmitoyl-2-stearoyl-GPC (16:0/18:0)	Lipid	2653	762.601	-0.187879	0.607567	0.797128	NA	NA	HMDB07970
N6-methyladenosine	Nucleotide	2264	282.12	0.187879	0.607567	0.797128	102175	NA	HMDB04044
1-palmitoyl-2-arachidonoyl-GPC (16:0/20:4n6)	Lipid	2091	782.569	0.175758	0.631967	0.806558	10747814	NA	HMDB07982
2-methylcitrate/homocitrate	Energy	575	205.035	0.175758	0.631967	0.806558	515;439459	NA	NA
4-acetamidobutanoate	Amino Acid	1350	146.081	0.175758	0.631967	0.806558	18189	C02946	HMDB03681
arabitol/xylitol	Carbohydrate	1932.4	151.061	0.175758	0.631967	0.806558	6912;94154	NA	NA
erythritol	Xenobiotics	1491	167.056	-0.175758	0.631967	0.806558	222285	C00503	HMDB02994
sphingomyelin (d18:1/24:1, d18:2/24:0)*	Lipid	3033	813.684	0.175758	0.631967	0.806558	NA	NA	HMDB12107
valine	Amino Acid	2479	118.086	0.175758	0.631967	0.806558	6287	C00183	HMDB00883
1-arachidonoyl-GPC* (20:4)*	Lipid	1460	544.34	-0.162579	0.65361	0.819029	NA	C05208	HMDB10395
alpha-ketoglutarate	Energy	2700	145.014	0.163636	0.656721	0.819029	51	C00026	HMDB00208
glutamine	Amino Acid	1291	147.076	-0.163636	0.656721	0.819029	5961	C00064	HMDB00641
N-acetylglucosamine/N-acetylgalactosamine	Carbohydrate	715	222.097	-0.163636	0.656721	0.819029	24139	NA	HMDB00215
N-acetylglutamate	Amino Acid	1050	190.071	0.163636	0.656721	0.819029	70914	C00624	HMDB01138
octanoylcarnitine (C8)	Lipid	950	288.217	0.163636	0.656721	0.819029	123701	C02838	HMDB00791
ranitidine N-oxide*	Xenobiotics	2926	331.144	0.214286	0.661508	0.821873	3033888	NA	NA
3-hydroxyoctanoate	Lipid	3446	159.103	0.15659	0.665736	0.824005	26613	NA	HMDB01954
3-hydroxy-3-methylglutarate	Lipid	2850	161.046	0.151515	0.681808	0.831349	1662	C03761	HMDB00355
glycerate	Carbohydrate	2070.4	105.019	0.151515	0.681808	0.831349	752	C00258	HMDB00139
orotate	Nucleotide	1638.1	155.01	-0.151515	0.681808	0.831349	967	C00295	HMDB00226
pyruvate	Carbohydrate	1083	87.0088	0.151515	0.681808	0.831349	1060	C00022	HMDB00243
glutarylcarnitine (C5-DC)	Amino Acid	2393	276.144	0.141115	0.697385	0.847194	71464488	NA	HMDB13130
1-stearoyl-2-oleoyl-GPC (18:0/18:1)	Lipid	2644	788.616	-0.139394	0.707204	0.849681	NA	NA	HMDB08038
N-acetylputrescine	Amino Acid	2230	131.118	-0.139394	0.707204	0.849681	122356	C02714	HMDB02064
oxalate (ethanedioate)	Cofactors and Vitamins	603	88.988	0.139394	0.707204	0.849681	971	C00209	HMDB02329
N-acetylalanine	Amino Acid	861	130.051	0.127273	0.732887	0.874134	88064	C02847	HMDB00766
1-methyladenosine	Nucleotide	2120	282.12	0.127273	0.732887	0.874134	27476	C02494	HMDB03331
1-myristoyl-2-palmitoyl-GPC (14:0/16:0)	Lipid	2147	706.538	-0.115152	0.758833	0.881769	129657	NA	HMDB07869
1-oleoyl-2-linoleoyl-GPC (18:1/18:2)*	Lipid	2165	784.585	0.115502	0.750683	0.881769	NA	NA	NA
1-palmitoyl-2-oleoyl-GPC (16:0/18:1)	Lipid	2358	760.585	-0.115152	0.758833	0.881769	6436017	NA	HMDB07972
1-stearoyl-2-arachidonoyl-GPC (18:0/20:4)	Lipid	2300	810.601	-0.115152	0.758833	0.881769	16219824	NA	HMDB08048
3-methoxytyramine sulfate	Amino Acid	1722	246.044	0.109423	0.763483	0.881769	NA	NA	NA
alpha-hydroxyisocaproate	Amino Acid	1840	131.071	0.109423	0.763483	0.881769	83697	C03264	HMDB00746
hexanoylcarnitine (C6)	Lipid	3358	260.186	-0.115152	0.758833	0.881769	6426853	NA	HMDB00705
N-acetylaspartate (NAA)	Amino Acid	3143	174.041	-0.115152	0.758833	0.881769	65065	C01042	HMDB00812
succinate	Energy	3149	117.019	0.115152	0.758833	0.881769	1110	C00042	HMDB00254
1-(1-enyl-stearoyl)-2-arachidonoyl-GPE (P-18:0/20:4)*	Lipid	2511	752.559	-0.10303	0.785018	0.897164	9547058	NA	HMDB05779
6-oxopiperidine-2-carboxylate	Amino Acid	965	142.051	0.10303	0.785018	0.897164	3014237	NA	HMDB61705
choline	Lipid	1961	104.107	0.10303	0.785018	0.897164	305	C00114	HMDB00097
histidine betaine (hercynine)*	Xenobiotics	2094	198.124	0.119048	0.793006	0.903146	3083620	NA	NA
S-1-pyrroline-5-carboxylate	Amino Acid	1528	114.055	-0.0937958	0.796617	0.904119	1196	C04322	HMDB01301
1-oleoyl-GPC (18:1)	Lipid	1540	522.355	0.0909091	0.811417	0.911455	16081932	NA	HMDB02815
3-ureidopropionate	Nucleotide	875	133.061	0.0909091	0.811417	0.911455	111	C02642	HMDB00026
methylsuccinate	Amino Acid	2800	131.035	-0.0909091	0.811417	0.911455	10349	NA	HMDB01844
cystathionine	Amino Acid	2270	223.075	0.0787879	0.838004	0.928599	439258	C02291	HMDB00099
N-acetyl-beta-alanine	Nucleotide	773	130.051	0.0787879	0.838004	0.928599	76406	C01073	NA
nicotinamide	Cofactors and Vitamins	1942	123.055	0.0787879	0.838004	0.928599	936	C00153	HMDB01406
xanthine	Nucleotide	2023	151.026	0.0787879	0.838004	0.928599	1188	C00385	HMDB00292
gamma-glutamylalanine	Peptide	1986	219.098	0.0687836	0.850246	0.938992	440103	NA	HMDB29142
aspartate	Amino Acid	1165	134.045	0.0666667	0.864754	0.945464	5960	C00049	HMDB00191
dimethylarginine (ADMA + SDMA)	Amino Acid	2850	203.15	0.0666667	0.864754	0.945464	123831	C03626	HMDB01539
gamma-glutamyl-alpha-lysine	Peptide	2784	276.155	0.0666667	0.864754	0.945464	65254	NA	NA
galactitol (dulcitol)	Carbohydrate	2360	181.072	-0.0562775	0.877282	0.955975	11850	C01697	HMDB00107
C-glycosyltryptophan	Amino Acid	1777	365.135	-0.0545455	0.891639	0.962031	10981970	NA	NA
spermidine	Amino Acid	700	146.165	-0.0545455	0.891639	0.962031	1102	C00315	HMDB01257
stearoyl sphingomyelin (d18:1/18:0)	Lipid	2400	731.606	-0.0545455	0.891639	0.962031	6453725	C00550	HMDB01348
(N(1) + N(8))-acetylspermidine	Amino Acid	3080	188.176	-0.0424242	0.918633	0.962657	123689;496	NA	NA
3-methylglutarylcarnitine (2)	Amino Acid	2687	290.16	-0.0424242	0.918633	0.962657	128145	NA	HMDB00552
arabonate/xylonate	Carbohydrate	2700	165.041	-0.0424242	0.918633	0.962657	122045;6602431	NA	NA
asparagine	Amino Acid	1225	133.061	0.0424242	0.918633	0.962657	6267	C00152	HMDB00168
methylsuccinoylcarnitine	Amino Acid	2589	276.144	0.0425534	0.907083	0.962657	NA	NA	NA
N-acetylalliin	Xenobiotics	1348	220.064	0.2	0.916667	0.962657	NA	NA	NA
palmitoyl sphingomyelin (d18:1/16:0)	Lipid	2168	703.575	0.0424242	0.918633	0.962657	9939941	NA	NA
tartronate (hydroxymalonate)	Xenobiotics	610	118.999	0.0424242	0.918633	0.962657	45	C02287	HMDB35227
tiglyl carnitine (C5)	Amino Acid	2962	244.154	0.0424242	0.918633	0.962657	22833596	NA	HMDB02366
lactate	Carbohydrate	681.6	89.0244	0.030303	0.94571	0.984739	612	C00186	HMDB00190
palmitoyl ethanolamide	Lipid	1643	300.29	0.030303	0.94571	0.984739	4671	C16512	HMDB02100
acetylcarnitine (C2)	Lipid	2282	204.123	0.0181818	0.972841	0.997162	1	C02571	HMDB00201
caproate (6:0)	Lipid	2713.7	115.076	-0.0181818	0.972841	0.997162	8892	C01585	HMDB00535
cholesterol	Lipid	2707	369.352	0.0181818	0.972841	0.997162	11025495	C00187	HMDB00067
glycerophosphoinositol*	Lipid	3850	333.059	-0.0181818	0.972841	0.997162	167572	NA	NA
N-acetylserine	Amino Acid	2000	146.046	-0.0181818	0.972841	0.997162	65249	NA	HMDB02931
1-methylxanthine	Xenobiotics	1568.8	165.042	0.5	1	1	80220	C16358	HMDB10738
4-guanidinobutanoate	Amino Acid	2320	146.092	0.00606061	1	1	500	C01035	HMDB03464
5-methylthioadenosine (MTA)	Amino Acid	2752	298.097	0.00606061	1	1	439176	C00170	HMDB01173
cystine	Amino Acid	2000	241.031	-0.00606061	1	1	67678	C00491	HMDB00192
malate	Energy	3343.1	133.014	-0.00606061	1	1	525	C00149	HMDB00156
ondansetron	Xenobiotics	3301	294.16	-0.5	1	1	4595	C07325,D00456	HMDB05035
ribitol	Carbohydrate	1789.6	151.061	0.00606061	1	1	6912	C00474	HMDB00508
sphingomyelin (d18:1/18:1, d18:2/18:0)	Lipid	2167	729.591	-0.00606061	1	1	6443882	NA	HMDB12101
